# Supplementary material for: School-based interventions to prevent anxiety and depression in children and adolescents in low- and middle-income countries: A systematic review
Source: PLoS One. 2025 Apr 30;20(4):e0316825. doi: 10.1371/journal.pone.0316825 (PMC12043155; doi:10.1371/journal.pone.0316825)
Supplement: S1 Table — (XLSX) [file pone.0316825.s004.xlsx]

## Sheet: Sheet1
1	Actrn. Arts On Our Mind - the effectiveness of creative activities in promoting mental wellbeing and reducing psychopathological symptoms in children of families with a mental illness. https://trialsearchwhoint/Trial2aspx?TrialID=ACTRN12618002049257. 2018.	Not relevant
2	Actrn. Evaluation of the New South Wales Premier's Youth Initiative - A randomised controlled trial to prevent youth homelessness. http://wwwwhoint/trialsearch/Trial2aspx?TrialID=ACTRN12618000007235. 2018.	Not relevant
3	Actrn. Randomised Controlled Trial of Compassionate Mind Training to Improve Parent Wellbeing and Child Behaviour. https://trialsearchwhoint/Trial2aspx?TrialID=ACTRN12618000556246. 2018.	Not relevant
4	Actrn. Reflexive Evidence and Systems interventions to Prevent Obesity and Non-communicable Disease (RESPOND). https://trialsearchwhoint/Trial2aspx?TrialID=ACTRN12618001986268. 2018.	Not relevant
5	Actrn. Treating Sleep Problems in Preschoolers: improving Mental Health, the Transition to School, and Academic Outcomes. http://wwwwhoint/trialsearch/Trial2aspx?TrialID=ACTRN12618001161213. 2018.	Not relevant
6	Actrn. Group Intervention for Tobacco Smoking Cessation (GRITS) Phase II: a Pragmatic Randomized Control Trial Comparing Group and Individual Therapy (Standard Care) to Assist Patients to Quit Smoking in Malaysia. https://trialsearchwhoint/Trial2aspx?TrialID=ACTRN12618000469213. 2018.	Not relevant
7	Actrn. PARTICIPATE-CP: optimising participation in physically active leisure for children with Cerebral Palsy. https://trialsearchwhoint/Trial2aspx?TrialID=ACTRN12618000206224. 2018.	Not relevant
8	Actrn. Revitalising Informal Settlements and their Environments (RISE): assessing health, social, and environmental outcomes following water-sensitive revitalisation of informal settlements in Indonesia and Fiji. https://trialsearchwhoint/Trial2aspx?TrialID=ACTRN12618000633280. 2018.	Not relevant
9	Adler UC, Acorinte AC, Calzavara FO, da Silva AA, de Toledo Cesar A, Adler MS, et al. Double-blind evaluation of homeopathy on cocaine craving: a randomized controlled pilot study. Journal of integrative medicine. 2018;16(3):178‐84.	Not relevant
10	Andersen S, Rod MH, Holmberg T, Ingholt L, Ersbøll AK, Tolstrup JS. Effectiveness of the settings-based intervention Shaping the Social on preventing dropout from vocational education: a Danish non-randomized controlled trial. BMC Psychol. 2018;6(1):45.	Not relevant
11	Banerjee A, Barnhardt S, Duflo E. Can iron-fortified salt control anemia? Evidence from two experiments in rural Bihar. Journal of development economics. 2018;133:127‐46.	Not relevant
12	Barkin SL, Heerman WJ, Sommer EC, Martin NC, Buchowski MS, Schlundt D, et al. Effect of a Behavioral Intervention for Underserved Preschool-Age Children on Change in Body Mass Index: a Randomized Clinical Trial. JAMA. 2018;320(5):450‐60.	Not relevant
13	Beauclair R, Dushoff J, Delva W. Partner age differences and associated sexual risk behaviours among adolescent girls and young women in a cash transfer programme for schooling in Malawi. BMC Public Health. 2018;18(1):403.	Not relevant
14	Beleigoli AM, Andrade AQ, Diniz MDF, Alvares RSR, Ferreira MH, Silva LA, et al. Protocol of a randomized clinical trial to test the efficacy of an online platform for weight loss in adults with overweight and obesity: pOEmaS Project. Obesity facts. 2018;11:268.	Not relevant
15	Beleigoli AM, Queiroz de Andrade A, Haueisen Diniz MF, Alvares RS, Ribeiro AL. Online platform for healthy weight loss in adults with overweight and obesity - the "POEmaS" project: a randomized controlled trial. BMC Public Health. 2018;18(1):945.	Not relevant
16	Berry DC, McMurray RG, Schwartz TA, Adatorwovor R. Benefits for African American and white low-income 7-10-year-old children and their parents taught together in a community-based weight management program in the rural southeastern United States. BMC Public Health. 2018;18(1):1107.	Not relevant
17	Bonell C, Allen E, Warren E, McGowan J, Bevilacqua L, Jamal F, et al. Effects of the Learning Together intervention on bullying and aggression in English secondary schools (INCLUSIVE): a cluster randomised controlled trial. Lancet (london, england). 2018;392(10163):2452‐64.	Not relevant
18	Bonell C, Allen E, Warren E, McGowan J, Bevilacqua L, LeGood R, et al. A multi-component school environment intervention reduces bullying and risky behaviour and improves mental health and quality of life: findings from the inclusive cluster randomized controlled trial. J Adolesc Health. 2018;62(2):S9.	Not relevant
19	Buscail C, Margat A, Petit S, Gendreau J, Daval P, Lombrail P, et al. Fruits and vegetables at home (FLAM): a randomized controlled trial of the impact of fruits and vegetables vouchers in children from low-income families in an urban district of France. BMC Public Health. 2018;18(1):1065.	Not relevant
20	Byakika-Kibwika P, Nyakato P, Lamorde M, Kiragga AN. Assessment of parasite clearance following treatment of severe malaria with intravenous artesunate in Ugandan children enrolled in a randomized controlled clinical trial. Malar J. 2018;17(1):400.	Not relevant
21	Capeding MR, Teshome S, Saluja T, Syed KA, Kim DR, Park JY, et al. Safety and immunogenicity of a Vi-DT typhoid conjugate vaccine: phase I trial in Healthy Filipino adults and children. Vaccine. 2018;36(26):3794‐801.	Not relevant
22	Cetinkaya S, Sert H. Sakarya university students' fat phobia levels and attitudes towards obese individuals and their correlation with healthy lifestyle behaviours: knowledge, attitude and practice (KAP) study. JPMA The Journal of the Pakistan Medical Association. 2018;68(9):1358‐62.	Not relevant
23	Chabala C, Turkova A, Thomason MJ, Wobudeya E, Hissar S, Mave V, et al. Shorter treatment for minimal tuberculosis (TB) in children (SHINE): a study protocol for a randomised controlled trial. Trials. 2018;19(1):237.	Not relevant
24	Chacko A, Fabiano GA, Doctoroff GL, Fortson B. Engaging Fathers in Effective Parenting for Preschool Children Using Shared Book Reading: a Randomized Controlled Trial. Journal of clinical child and adolescent psychology. 2018;47(1):79‐93.	Not relevant
25	Chan Sun M, Frederic JDS. Knowledge and Behaviour Towards Second Hand Smoke Among a Representative National Sample of Primary School Teachers In Mauritius. Global heart. 2018;13(4):480.	Not relevant
26	Chen B, Zou X, Zou Y. Efficacy study of family-based early behavioural intervention program BCRI for Autism in Chinese population. Hong kong journal of paediatrics. 2018;23(1):125‐6.	Not relevant
27	Chhakchhuak L, Chhakchhuak L. Mediating and moderating influences of demographic factors in adult tobacco use. Tob. 2018;16:308.	Not relevant
28	cnkwq RBR. Evaluation of the effect of the school's prevention program to the use of drugs #Tamojunto2.0, version 2018. https://trialsearchwhoint/Trial2aspx?TrialID=RBR-8cnkwq. 2018.	Not relevant
29	Ctri. School based dental caries preventive program (Health education and daily supervised tooth brushing) in South India. https://trialsearchwhoint/Trial2aspx?TrialID=CTRI/2018/05/013758. 2018.	Not relevant
30	Cvejoska-Cholakovska V, Vlashki E, Kimovska M, Seckova L, Micevska V. Antibiotics use in relation to asthma in schoolchildren. Allergy. 2018;73:685.	Not relevant
31	Drks. The impact of an exercise training intervention on cortisol levels and Post-Traumatic Stress Disorder in Congolese refugees: study protocol for a randomized control trial. https://trialsearchwhoint/Trial2aspx?TrialID=DRKS00014280. 2018.	Not relevant
32	Duffy AC, Goodday SM, Preisig M. Do Hypomanic Symptoms Predict Mood Disorder in High-Risk Offspring of Parents With Bipolar Disorder? Journal of the American Academy of Child and Adolescent Psychiatry. 2018;57(10):S303.	Not relevant
33	Ebert JF, Huibers L, Christensen B, Christensen MB. Paper- or Web-Based Questionnaire Invitations as a Method for Data Collection: cross-Sectional Comparative Study of Differences in Response Rate, Completeness of Data, and Financial Cost. J Med Internet Res. 2018;20(1):e24.	Not relevant
34	Elinder LS. School-based intervention in low income communities. Obesity facts. 2018;11:22.	Not relevant
35	Endrighi R, McQuaid EL, Bartlett YK, Clawson AH, Borrelli B. Parental Depression is Prospectively Associated With Lower Smoking Cessation Rates and Poor Child Asthma Outcomes. Annals of behavioral medicine. 2018;52(3):195‐203.	Not relevant
36	Golchin M. Comparing the effectiveness of group intervention with two methods of behavioral- cognitive and logo therapy on life's satisfaction. Annals of tropical medicine and public health. 2018;7(Special Issue):S411.	Not relevant
37	Green NS, Munube D, Bangirana P, Opoka R, Kayongo E, Mupere E, et al. Burden and risk of neurological and cognitive impairment in pediatric sickle cell anemia in uganda (brain safe): final results of the cross-sectional analysis. Blood. 2018;132.	Not relevant
38	Gross D, Belcher HME, Budhathoki C, Ofonedu ME, Uveges MK. Does Parent Training Format Affect Treatment Engagement? A Randomized Study of Families at Social Risk? Journal of child and family studies. 2018;27(5):1579‐93.	Not relevant
39	Grover E, Hossain MK, Uddin S, Venkatesh M, Ram PK, Dreibelbis R. Comparing the behavioural impact of a nudge-based handwashing intervention to high-intensity hygiene education: a cluster-randomised trial in rural Bangladesh. Trop Med Int Health. 2018;23(1):10‐25.	Not relevant
40	Gulenc A, Butler E, Sarkadi A, Hiscock H. Paternal psychological distress, parenting, and child behaviour: a population based, cross-sectional study. Child. 2018;44(6):892‐900.	Not relevant
41	Gutiérrez-Martínez L, Martínez RG, González SA, Bolívar MA, Estupiñan OV, Sarmiento OL. Effects of a strategy for the promotion of physical activity in students from Bogotá. Revista de saude publica. 2018;52:79.	Not relevant
42	Hagovska M, Svihra J, Bukova A, Svihrova V. Higher body fat percentage as a is risk factor of overactive bladder at overweight women. Neurourology and urodynamics. 2018;37:S212‐S3.	Not relevant
43	Harvey S, Mosha N, Lees S, Selestine V, Hashim R, Mshana G, et al. Help-seeking behavior of women reporting intimate partner violence in Mwanza, Tanzania, and its implications for HIV: findings from the maisha study. AIDS research and human retroviruses. 2018;34:40.	Not relevant
44	Indravudh P, Fielding K, Neuman M, Chilongosi R, Mkandawire P, Nyondo E, et al. Increasing knowledge of HIV status and demand for antiretroviral therapy using community-based HIV selftesting in rural communities: a cluster randomised trial in Malawi. J Int AIDS Soc. 2018;21.	Not relevant
45	Isrctn. Promoting mental wellbeing in schools using mindfulness, relaxation and strategies for safety and wellbeing. https://trialsearchwhoint/Trial2aspx?TrialID=ISRCTN16386254. 2018.	Not relevant
46	Isrctn. Promoting adolescent engagement, knowledge and health evaluation of PAnKH: an adolescent girl intervention in Rajasthan, India. https://trialsearchwhoint/Trial2aspx?TrialID=ISRCTN77449378. 2018.	Not relevant
47	Isrctn. Does an adolescent programme delivered to teenagers who took part in a mother-infant intervention reduce interpersonal violence? https://trialsearchwhoint/Trial2aspx?TrialID=ISRCTN11940364. 2018.	Not relevant
48	Isrctn. A study of Group Triple P: training to improve parenting skills in low-income Portuguese mothers. https://trialsearchwhoint/Trial2aspx?TrialID=ISRCTN19620485. 2018.	Not relevant
49	Isrctn. Effects of a school-based health intervention programme in Port Elizabeth, South Africa: the KaziBantu project. https://trialsearchwhoint/Trial2aspx?TrialID=ISRCTN18485542. 2018.	Not relevant
50	Isrctn. A school-based anxiety prevention program for primary school children in Jerantut, Pahang, Malaysia. https://trialsearchwhoint/Trial2aspx?TrialID=ISRCTN10083640. 2018.	Not relevant
51	Isrctn. Housing First for families in Brno. https://trialsearchwhoint/Trial2aspx?TrialID=ISRCTN44050004. 2018.	Not relevant
52	Isrctn. Health-seeking behaviour among newly arrived immigrants in Denmark. https://trialsearchwhoint/Trial2aspx?TrialID=ISRCTN24905314. 2018.	Not relevant
53	Isrctn. Participatory adolescent groups, youth leadership training and livelihood promotion to improve school attendance, dietary diversity and mental health among adolescent girls in rural eastern India. https://trialsearchwhoint/Trial2aspx?TrialID=ISRCTN17206016. 2018.	Not relevant
54	Jemmott JB, O'Leary A, Jemmott LS, Ngwane ZP, Teitelman AM, Makiwane MB, et al. Effect of a Behavioral Intervention on Perpetrating and Experiencing Forced Sex Among South African Adolescents: a Secondary Analysis of a Cluster Randomized Trial. JAMA netw. 2018;1(4):e181213.	Not relevant
55	Jones AR, Cutler L, Parkinson KN, Tovee M, Pearce MS, Mann KD, et al. How do parents identify childhood obesity and can we help them to correctly categorise their child's weight status? Obesity facts. 2018;11:20‐1.	Not relevant
56	Jones K, Boykin A, Feliz N, Miller E. Gender attitudes, bystander interventions, and dating and sexual violence perpetration among adolescent males in disadvantaged neighborhoods. J Adolesc Health. 2018;62(2):S138.	Not relevant
57	Khosravan S, Sajjadi M, Moshari J, Barzegar Shoorab Sofla F. The Effect of Education on the Attitude and Child Abuse Behaviors of Mothers with 3-6 Year Old Children: a Randomized Controlled Trial Study. International journal of community based nursing and midwifery. 2018;6(3):227‐38.	Not relevant
58	Kilbourne AM, Smith SN, Choi SY, Koschmann E, Liebrecht C, Rusch A, et al. Adaptive School-based Implementation of CBT (ASIC): clustered-SMART for building an optimized adaptive implementation intervention to improve uptake of mental health interventions in schools. Implementation science. 2018;13(1):119.	Not relevant
59	Kim BM. The effect of happiness level on internet addiction of early childhood education teachers: focusing on the mediating effect of smartphone addiction. Medico-legal update. 2018;18(1):339‐46.	Not relevant
60	Kim S, McMaster M, Torres S, Cox KL, Lautenschlager N, Rebok GW, et al. Protocol for a pragmatic randomised controlled trial of Body Brain Life-General Practice and a Lifestyle Modification Programme to decrease dementia risk exposure in a primary care setting. BMJ Open. 2018;8(3):e019329.	Not relevant
61	Kimaro Mlacha SZ, Warira A, Gatakaa H, Goldblatt D, Scott JAG. Outpacing the pneumococcus: antibody dynamics in the first few days following pneumococcal capsular antigen stimulation. Sci. 2018;8(1):15376.	Not relevant
62	Kujinga P, Galetti V, Onyango E, Jakab V, Buerkli S, Andang'o P, et al. Effectiveness of zinc-fortified water on zinc intake, status and morbidity in Kenyan pre-school children: a randomised controlled trial. Public Health Nutr. 2018;21(15):2855‐65.	Not relevant
63	Lalgudi Ganesan S, Jayashree M, Chandra Singhi S, Bansal A. Airway Pressure Release Ventilation in Pediatric Acute Respiratory Distress Syndrome. A Randomized Controlled Trial. American journal of respiratory and critical care medicine. 2018;198(9):1199‐207.	Not relevant
64	Lam TH, Chung KF, Lee CT, Yeung WF, Yu BY. Hypnotherapy for insomnia: a randomized controlled trial comparing generic and disease-specific suggestions. Complementary therapies in medicine. 2018;41:231‐9.	Not relevant
65	Lebares CC, Hershberger AO, Guvva EV, Desai A, Mitchell J, Shen W, et al. Feasibility of Formal Mindfulness-Based Stress-Resilience Training Among Surgery Interns: a Randomized Clinical Trial. JAMA surgery. 2018;153(10):e182734.	Not relevant
66	Lebersfeld J, Brasher CJ, Clesi CD, Stevens CE, Biasini FJ, Hopkins MI. The socially animated machine (SAM) robot: a social skills intervention for children with autism spectrum disorder. Journal of clinical and translational science. 2018:49.	Not relevant
67	Lee YR, Kim HR, Lee SY, Kim HH, Lee WY. Teacher's prevalence of depressive symptoms in Korea. Occupational and environmental medicine. 2018;75:A617‐A8.	Not relevant
68	Liu S, Wang Z, Zhao C, Huang X, Liang X, Wang X, et al. Effects of early comprehensive interventions on child neurodevelopment in poor rural areas of China: a moderated mediation analysis. Public Health. 2018;159:116‐22.	Not relevant
69	Manjang B, Hemming K, Bradley C, Ensink J, Martin JT, Sowe J, et al. Promoting hygienic weaning food handling practices through a community-based programme: intervention implementation and baseline characteristics for a cluster randomised controlled trial in rural Gambia. BMJ Open. 2018;8(8):e017573.	Not relevant
70	Molina BSG, Pedersen SL, Kipp HL, Lindstrom RA, Joseph HM, Kolko DJ, et al. Alcohol-related risk among teenage patients stimulant-treated for adhd in primary (Pediatric) care. Alcoholism: clinical and experimental research. 2018;42:54A.	Not relevant
71	Momeni F, Shahidi S, Mootabi F, Heydari M, Dadashi S. Comparison of the effectiveness of cognitive behavior therapy and mindfulness-based cognitive therapy on quality of life and parent-child relationship inwomen with generalized anxiety disorder. Iranian journal of psychiatry and behavioral sciences. 2018;12(1).	Not relevant
72	Nakkash R, Lotfi T, Bteddini D, Haddad P, Najm H, Jbara L, et al. A Randomized Controlled Trial of a Theory-Informed School-Based Intervention to Prevent Waterpipe Tobacco Smoking: changes in Knowledge, Attitude, and Behaviors in 6th and 7th Graders in Lebanon. International journal of environmental research and public health. 2018;15(9).	Not relevant
73	Nazlican E, Ersoy O, Akbaba M, Demirhindi H. Social factors should not be underestimated in smoking behaviour among adolescents: a patriarchal experience from senior high school students in Turkey. Tob. 2018;16:8‐9.	Not relevant
74	Nct. Impact of School Based Education Program. https://clinicaltrialsgov/show/NCT03657316. 2018.	Not relevant
75	Nct. Mindfulness and Self-Compassion in McGill University. https://clinicaltrialsgov/show/NCT03756181. 2018.	Not relevant
76	Nct. Evaluating a Mobile App for Students Seeking Care for Depression and Anxiety at Harvard University Health Services. https://clinicaltrialsgov/show/NCT03552900. 2018.	Not relevant
77	Nct. Mind Power - A CBT Based Program for Adolescents. https://clinicaltrialsgov/show/NCT03647826. 2018.	Not relevant
78	Nct. Just Do You Program for Young Adults With Serious Mental IIlness. https://clinicaltrialsgov/show/NCT03423212. 2018.	Not relevant
79	Nct. Promoting Quality of Life Among Young Adult Cancer Survivors. https://clinicaltrialsgov/show/NCT03446105. 2018.	Not relevant
80	Nct. Impact of a Classroom-based Sensitization Intervention on Demand for Mental Health Care Among Adolescents in India. https://clinicaltrialsgov/show/NCT03633916. 2018.	Not relevant
81	Nct. Development and Testing of a Jamaican Mother-daughter HIV Risk-reduction Program. https://clinicaltrialsgov/show/NCT03411577. 2018.	Not relevant
82	Nct. Preventing Violence Against Children in Schools Study. https://clinicaltrialsgov/show/NCT03745573. 2018.	Not relevant
83	Nct. The Effect of G-DBT on the Patients With BN : a Multicenter Randomized Controlled Study. https://clinicaltrialsgov/show/NCT03455088. 2018.	Not relevant
84	Nct. Awareness Development and Usage of mHealth Technology Among Hypertensive Patients in a Rural Community of Bangladesh. https://clinicaltrialsgov/show/NCT03614104. 2018.	Not relevant
85	Nct. From Prevention to Community Integration: IPCST for Severe Mental Illness in Chinese Communities (Hong Kong and Beijing). https://clinicaltrialsgov/show/NCT03565055. 2018.	Not relevant
86	Nct. The Effect of Antioxidants on Skin Blood Flow During Local Heating. https://clinicaltrialsgov/show/NCT03680638. 2018.	Not relevant
87	Nct. The BEACON Study: smartphone-Assisted Problem-Solving Therapy in Men Presenting to the ED With Self-Harm (Protocol A). https://clinicaltrialsgov/show/NCT03489382. 2018.	Not relevant
88	Nct. Determine the Most Effective Intervention for Hemorrhage Control Readiness for Laypersons: the PATTS Trial. https://clinicaltrialsgov/show/NCT03479112. 2018.	Not relevant
89	Nct. Using Information and Communication Technologies to Prevent Suicide in Chile. https://clinicaltrialsgov/show/NCT03514004. 2018.	Not relevant
90	Nct. Strategies: motivational Interviewing/Psychoeducation. https://clinicaltrialsgov/show/NCT03458299. 2018.	Not relevant
91	Nct. Decreasing Stunting by Reducing Maternal Depression in Uganda: a Cluster Randomized Controlled Trial (CRCT) for Improved Nutrition Outcomes. https://clinicaltrialsgov/show/NCT03573713. 2018.	Not relevant
92	Nct. Automated Assessment Using Facial Coding. https://clinicaltrialsgov/show/NCT03551886. 2018.	Not relevant
93	Nct. Trauma-informed Collaborative Care for Low-income African Americans With PTSD. https://clinicaltrialsgov/show/NCT03591107. 2018.	Not relevant
94	Nct. Facing Your Fears in Schools: implementing a CBT Program for Students With ASD or Other Special Learning Needs. https://clinicaltrialsgov/show/NCT03685474. 2018.	Not relevant
95	Nct. Mindfulness for Parents of Children With Autism Spectrum Disorder Autism Spectrum Disorder. https://clinicaltrialsgov/show/NCT03459625. 2018.	Not relevant
96	Nct. Hans Kai: impact of a Peer Lead Community Health Program on Behavior Change, Mental Health, Health Efficacy and Social Support Comparative Control Study. https://clinicaltrialsgov/show/NCT03450382. 2018.	Not relevant
97	Nct. Evaluation of the iMBC/ECD Model in Ghana. https://clinicaltrialsgov/show/NCT03665246. 2018.	Not relevant
98	Nct. Autism Adaptive Community-based Treatment to Improve Outcomes Using Navigators (ACTION) Network. https://clinicaltrialsgov/show/NCT03575429. 2018.	Not relevant
99	Nct. The Scleroderma Patient-centered Intervention Network (SPIN) Support Group Leader Education Program Feasibility Trial. https://clinicaltrialsgov/show/NCT03508661. 2018.	Not relevant
100	Nct. Compare the Effectiveness of Modified Toy Cars Training With Various Intensity of Postural Combinations: a Randomized Controlled Trial. https://clinicaltrialsgov/show/NCT03707405. 2018.	Not relevant
101	Nct. Integrating Community Health Workers Into the Care of Children With Type 1 Diabetes. https://clinicaltrialsgov/show/NCT03475108. 2018.	Not relevant
102	Nct. Type 2 Diabetes Prevention in Community Health Care Settings for at Risk Children and Mothers. https://clinicaltrialsgov/show/NCT03781102. 2018.	Not relevant
103	Nct. Head Start Family Navigator Intervention. https://clinicaltrialsgov/show/NCT03499405. 2018.	Not relevant
104	Nct. Telesimulation and Behavioral Health. https://clinicaltrialsgov/show/NCT03661372. 2018.	Not relevant
105	Nct. Exploring Respiratory Health Outcomes From Sustained Use of Efficient Cookstoves. https://clinicaltrialsgov/show/NCT03726957. 2018.	Not relevant
106	Nct. Community Based Doulas for Migrant Women in Labour and Birth in Sweden - a Randomised Controlled Trial. https://clinicaltrialsgov/show/NCT03461640. 2018.	Not relevant
107	Nct. The Effect of Guided Counseling in Improving Dietary Practice, Nutritional Status and Birth Weight of Pregnant Women. https://clinicaltrialsgov/show/NCT03627156. 2018.	Not relevant
108	Nct. Experimental Evaluation of Semillas de Apego. https://clinicaltrialsgov/show/NCT03502252. 2018.	Not relevant
109	Nct. The Philani Mobile Video Intervention for Exclusive Breastfeeding (MOVIE) Study. https://clinicaltrialsgov/show/NCT03688217. 2018.	Not relevant
110	Nct. FIFA 11 for Health in Europe. https://clinicaltrialsgov/show/NCT03397628. 2018.	Not relevant
111	Nct. The Impact Integrated Data System for Quality and Outcomes Tracking of Prevention Programs. https://clinicaltrialsgov/show/NCT03622138. 2018.	Not relevant
112	Nct. Youth-focused Strategies to Promote Adherence to Pre-exposure Prophylaxis Among Youth At-risk for HIV in Thailand. https://clinicaltrialsgov/show/NCT03778892. 2018.	Not relevant
113	Nct. Sustainable Solutions for Paediatric Basic Life Support Training in Day Care Centres. https://clinicaltrialsgov/show/NCT03469154. 2018.	Not relevant
114	Nct. VIA Family - Family Based Early Intervention Versus Treatment as Usual. https://clinicaltrialsgov/show/NCT03497663. 2018.	Not relevant
115	Nct. A New Check-list Method for Nocturnal Enuresis. https://clinicaltrialsgov/show/NCT03510975. 2018.	Not relevant
116	Nct. Effect of Tactile/Kinaesthetic Massage Therapy on DXA Parameter of Preterm Infants. https://clinicaltrialsgov/show/NCT03412578. 2018.	Not relevant
117	Nct. Supervisory Neglect, Non-Accidental Trauma, Brief Intervention, and Treatment Referral. https://clinicaltrialsgov/show/NCT03704272. 2018.	Not relevant
118	Nct. Treating Phobia With Multivoxel Neuro-reinforcement. https://clinicaltrialsgov/show/NCT03655262. 2018.	Not relevant
119	Nct. Parenting for Lifelong Health - Thailand. https://clinicaltrialsgov/show/NCT03539341. 2018.	Not relevant
120	Nct. Prevention of Oral Mucositis After Using Oral Topical Vitamin E Versus Voriconazole and Levofloxacin in Pediatric Cancer Patients Receiving Chemotherapy. https://clinicaltrialsgov/show/NCT03613389. 2018.	Not relevant
121	Nct. Implementation and Evaluation of RESCUR. https://clinicaltrialsgov/show/NCT03655418. 2018.	Not relevant
122	Nct. An Emotion Regulation Intervention for Early Adolescent Risk Prevention. https://clinicaltrialsgov/show/NCT03430570. 2018.	Not relevant
123	Nct. Post Implantation Syndrome and Administration on NSAIDs in Patients Undergoing EVAR for AAA. https://clinicaltrialsgov/show/NCT03727412. 2018.	Not relevant
124	Nct. Efficacy and Mechanisms of Technology-based Behavioral Interventions. https://clinicaltrialsgov/show/NCT03510728. 2018.	Not relevant
125	Nct. Asili Evaluation in the Democratic Republic of Congo. https://clinicaltrialsgov/show/NCT03536286. 2018.	Not relevant
126	Nct. The Immunogenicity and Safety of Zostavax® in Rheumatoid Arthritis Patients Using Abatacept. https://clinicaltrialsgov/show/NCT03604406. 2018.	Not relevant
127	Nct. Feeding, Fun, and Families Study. https://clinicaltrialsgov/show/NCT03646201. 2018.	Not relevant
128	Nct. In-home Obesity Prevention to Reach Low-income Infants. https://clinicaltrialsgov/show/NCT03529695. 2018.	Not relevant
129	Nct. Behavior Changing Intervention for Smokeless Tobacco and Betel Quid Use in Adolescents. https://clinicaltrialsgov/show/NCT03488095. 2018.	Not relevant
130	Nct. Organizational Skills Training. https://clinicaltrialsgov/show/NCT03443323. 2018.	Not relevant
131	Nct. Evaluating Effects of Integrating ECD Activities Into Bangladesh Government's Urban Lactating Mothers Allowance Program for the Poor on Children's Cognition and Behavior in Rangpur City Corporation, Bangladesh. https://clinicaltrialsgov/show/NCT03753646. 2018.	Not relevant
132	Nct. The Effect of a Structured, Home-based Interview With a Patient on First-year Medical Students' Patient-centredness. https://clinicaltrialsgov/show/NCT03722810. 2018.	Not relevant
133	Nct. Cost Effectiveness of Sodium Fluoride Varnish in Prevention of Dental Caries in School Children. https://clinicaltrialsgov/show/NCT03571815. 2018.	Not relevant
134	Nct. The Artificial Pancreas in Very Young Children With T1D. https://clinicaltrialsgov/show/NCT03784027. 2018.	Not relevant
135	Nct. Efficacy and Safety of the Mirabegron Compared With Solifenacin in Treatment of Overactive Bladder. https://clinicaltrialsgov/show/NCT03558919. 2018.	Not relevant
136	Nct. Virtual Reality for Needle Procedures in the Pediatric Emergency Department. https://clinicaltrialsgov/show/NCT03750578. 2018.	Not relevant
137	Nct. Effectiveness of a Problem-solving Intervention for Common Adolescent Mental Health Problems in India. https://clinicaltrialsgov/show/NCT03630471. 2018.	Not relevant
138	Nct. Expanded Game Squad for Neurodiverse Youth. https://clinicaltrialsgov/show/NCT03665415. 2018.	Not relevant
139	Nct. Ball Blankets on Insomnia in Depression in Outpatient Clinics. https://clinicaltrialsgov/show/NCT03730974. 2018.	Not relevant
140	Nct. Multi-site Transcranial Magnetic Stimulation Therapy of the Supplementary Motor Area in Children With Tourette Syndrome. https://clinicaltrialsgov/show/NCT03642951. 2018.	Not relevant
141	Nct. Efficacy of a MBI Programme With or Without Virtual Reality Support to Reduce Stress in University Students. https://clinicaltrialsgov/show/NCT03771300. 2018.	Not relevant
142	Nct. Improving Care and Preventing Maltreatment of Orphans. https://clinicaltrialsgov/show/NCT03594617. 2018.	Not relevant
143	Nct. Intervention Based on Implicit Theories of Personality: effects on Depression and Bullying. https://clinicaltrialsgov/show/NCT03481699. 2018.	Not relevant
144	Nct. Effect of Coping With Stress Program to Depression, Anxiety, Brain Functions in Adolescent at High-Risk for Depression. https://clinicaltrialsgov/show/NCT03779477. 2018.	Not relevant
145	Nct. Insulin Resistance in Patients After Carotid Revascularization. https://clinicaltrialsgov/show/NCT03419767. 2018.	Not relevant
146	Nct. The Healthy School Start Plus Intervention Study. https://clinicaltrialsgov/show/NCT03390725. 2018.	Not relevant
147	Nct. Outcomes After Spinal Cord Injury (OASIS). https://clinicaltrialsgov/show/NCT03624218. 2018.	Not relevant
148	Nct. Medical Clowns for Pediatric Blood Draw. https://clinicaltrialsgov/show/NCT03671317. 2018.	Not relevant
149	Nct. Evaluation of Right To Play's Positive Child and Youth Development Program in Middle Schools in Hyderabad, Pakistan. https://clinicaltrialsgov/show/NCT03448523. 2018.	Not relevant
150	Nct. Evaluating the Safety and Efficacy of Fractionated Carbon Dioxide Therapy in Postoperative Lower Extremity Wound Healing. https://clinicaltrialsgov/show/NCT03644849. 2018.	Not relevant
151	Nct. Study of the Life Expectancy of Patients With Metabolic Syndrome After Weight Loss. https://clinicaltrialsgov/show/NCT03667469. 2018.	Not relevant
152	Nct. Impact of Nursing Interventions Based Mishel's Uncertainty in Illness Theory on Mothers of Children With Cancer. https://clinicaltrialsgov/show/NCT03431155. 2018.	Not relevant
153	Nct. Developing an Arts-based Intervention for Patients With End-stage Kidney Disease Whilst Receiving Haemodialysis. https://clinicaltrialsgov/show/NCT03629496. 2018.	Not relevant
154	Nct. Robotic Versus Laparoscopic Techniques for Revisional Bariatric Surgery. https://clinicaltrialsgov/show/NCT03673410. 2018.	Not relevant
155	Nct. The Effects of a Blue Monochromatic Light Intervention on Evening-type Individuals' Sleep and Circadian Rhythms. https://clinicaltrialsgov/show/NCT03758768. 2018.	Not relevant
156	Nct. Tortle Midliner and Intraventricular Hemorrhage. https://clinicaltrialsgov/show/NCT03543046. 2018.	Not relevant
157	Neuman M, Indravudh P, Chilongosi R, d'Elbée M, Desmond N, Fielding K, et al. The effectiveness and cost-effectiveness of community-based lay distribution of HIV self-tests in increasing uptake of HIV testing among adults in rural Malawi and rural and peri-urban Zambia: protocol for STAR (self-testing for Africa) cluster randomized evaluations. BMC Public Health. 2018;18(1):1234.	Not relevant
158	Ning P, Chen B, Cheng P, Yang Y, Schwebel DC, Yu R, et al. Effectiveness of an app-based intervention for unintentional injury among caregivers of preschoolers: protocol for a cluster randomized controlled trial. BMC Public Health. 2018;18(1):865.	Not relevant
159	Nouri F, Feizi A, Mohammadifard N, Sarrafzadegan N. Methods of sampling and sample size determination of a comprehensive integrated community-based interventional trial: isfahan Healthy Heart Program. ARYA atherosclerosis. 2018;14(2):58‐70.	Not relevant
160	Ntr. The promotion of water consumption among childrenâ€™s social network at schools in Aruba. http://wwwwhoint/trialsearch/Trial2aspx?TrialID=NTR7678. 2018.	Not relevant
161	Onwuchekwa UU, Sanogo D, Keita AM, Tamboura B, Kourouma M, Roose A, et al. Changes in health care seeking behavior for diarrheal illness in Mali. American journal of tropical medicine and hygiene. 2018;99(4):372.	Not relevant
162	Ordway MR, Sadler LS, Holland ML, Slade A, Close N, Mayes LC. A Home Visiting Parenting Program and Child Obesity: a Randomized Trial. Pediatrics. 2018;141(2).	Not relevant
163	Ouellette RR, Frazier SL, Shernoff ES, Cappella E, Mehta TG, Maríñez-Lora A, et al. Teacher Job Stress and Satisfaction in Urban Schools: disentangling Individual-, Classroom-, and Organizational-Level Influences. Behav. 2018;49(4):494‐508.	Not relevant
164	Ougrin D, Corrigall R, Poole J, Zundel T, Sarhane M, Slater V, et al. Comparison of effectiveness and cost-effectiveness of an intensive community supported discharge service versus treatment as usual for adolescents with psychiatric emergencies: a randomised controlled trial. Lancet Psychiatry. 2018;5(6):477‐85.	Not relevant
165	Pactr. A Randomized Controlled Trial of Rational Emotive Behavior Therapy Program on Depressive Symptoms among University Students with Blindness in Nigeria. https://trialsearchwhoint/Trial2aspx?TrialID=PACTR201803003177455. 2018.	Not relevant
166	Pakdaman F, Irani F, Tajikzadeh F, Jabalkandi SA. The efficacy of Ritalin in ADHD children under neurofeedback training. Neurological sciences. 2018;39(12):2071‐8.	Not relevant
167	Panahi R, Ramezankhani A, Tavousi M, Niknami S. Adding health literacy to the health belief model: effectiveness of an educational intervention on smoking preventive behaviors among university students. Iranian Red Crescent medical journal. 2018;20(2).	Not relevant
168	Paudel R, Lee K, Singh JK, Yoo SJ, Acharya D, Kadel R, et al. Prevalence of behavioral risk factors of cardiovascular diseases and associated socio-economic factors among pregnant women in a rural area in Southern Nepal. BMC pregnancy and childbirth. 2018;18(1):484.	Not relevant
169	Perry TT, Halterman JS, Brown RH, Luo C, Randle SM, Hunter CR, et al. Results of an asthma education program delivered via telemedicine in rural schools. Annals of allergy, asthma & immunology. 2018;120(4):401‐8.	Not relevant
170	Razjouyan K, Mobarake AH, Sadr SS, Samimi Ardestani SM, Yaseri M. The relationship between emotional intelligence and the different roles in cyberbullying among high school students in Tehran. Iranian journal of psychiatry and behavioral sciences. 2018;12(3).	Not relevant
171	Reedman S, Trost S, Boyd R, Sakzewski L. Efficacy of a participation-focused intervention on habitual physical activity in children with cerebral palsy: a randomized controlled trial. Developmental medicine and child neurology. 2018;60:25.	Not relevant
172	Reinbott A, Schelling A, Jordan I, Krawinkel MB. Effectiveness of a nutrition education linked to agricultural interventions to improve infant and young child feeding practices, perceptions, and nutritional status in Cambodia. Matern Child Nutr. 2018;14.	Not relevant
173	Reynolds AJ, Ou SR, Temple JA. A multicomponent, preschool to third grade preventive intervention and educational attainment at 35 years of age. Jama, Pediatr. 2018;172(3):247‐56.	Not relevant
174	Salvy SJ, Dutton GR, Borgatti A, Kim YI. Habit formation intervention to prevent obesity in low-income preschoolers and their mothers: a randomized controlled trial protocol. Contemp Clin Trials. 2018;70:88‐98.	Not relevant
175	Samdal GB, Meland E, Eide GE, Berntsen S, Abildsnes E, Stea TH, et al. Participants at Norwegian Healthy Life Centres: who are they, why do they attend and how are they motivated? A cross-sectional study. Scandinavian journal of public health. 2018;46(7):774‐81.	Not relevant
176	Schmidt AE, Gore E, Henrichs KF, Conley G, Dorsey C, Bjugstad KB, et al. Oxidation Reduction Potential (ORP) is Predictive of Complications Following Pediatric Cardiac Surgery. Pediatric cardiology. 2018;39(2):299‐306.	Not relevant
177	Schmidt NM, Krohn MD, Osypuk TL. Modification of Housing Mobility Experimental Effects on Delinquency and Educational Problems: middle Adolescence as a Sensitive Period. Journal of youth and adolescence. 2018;47(10):2009‐26.	Not relevant
178	Sellschop IV, Myezwa H, Mudzi W, Musenge E. Ergonomic behaviour of learners in a digitally driven school environment: modification using an ergonomic intervention programme. South African journal of physiotherapy. 2018;74(1):N.PAG.	Not relevant
179	Smith EP, Osgood DW, Oh Y, Caldwell LC. Promoting Afterschool Quality and Positive Youth Development: cluster Randomized Trial of the Pax Good Behavior Game. Prev Sci. 2018;19(2):159‐73.	Not relevant
180	Smith J, Beauchamp M, Faulkner G, Morgan P, Kennedy S, Lubans D. Moderators and mediators of self-esteem in a school-based physical activity intervention for adolescents. Journal of science and medicine in sport. 2018;21(Supplement 1):S13.	Not relevant
181	Sow C, Sanou C, Medah C, Schlumberger M, Mireux F, Ouedraogo I, et al. Challenges of cold chain quality for routine EPI in south-west Burkina-Faso: an assessment using automated temperature recording devices. Vaccine. 2018;36(26):3747‐55.	Not relevant
182	Stark L, Asghar K, Seff I, Yu G, Tesfay Gessesse T, Ward L, et al. Preventing violence against refugee adolescent girls: findings from a cluster randomised controlled trial in Ethiopia. BMJ glob. 2018;3(5):e000825.	Not relevant
183	Summers A, Bilukha OO. Suboptimal infant and young child feeding practices among internally displaced persons during conflict in eastern Ukraine. Public Health Nutr. 2018;21(5):917‐26.	Not relevant
184	Suryavanshi N, Mave V, Kadam A, Kanade S, Sivalenka S, Kumar VS, et al. Challenges and opportunities for outreach workers in the Prevention of Mother to Child Transmission of HIV (PMTCT) program in India. PLoS ONE. 2018;13(9):e0203425.	Not relevant
185	Teng CY, Chin YS, Taib MNM, Chan YM. Evaluation of the Effectiveness of a 3-Year, Teacher-Led Healthy Lifestyle Program on Eating Behaviors Among Adolescents Living in Day School Hostels in Malaysia. Food and nutrition bulletin. 2018;39(4):595‐607.	Not relevant
186	Thomas ML, Treichler EBH, Bismark A, Shiluk AL, Tarasenko M, Zhang W, et al. Computerized cognitive training is associated with improved psychosocial treatment engagement in schizophrenia. Schizophrenia research. 2018;202:341‐6.	Not relevant
187	Thompson EL, Mahony H, Noble C, Wang W, Ziemba R, Malmi M, et al. Rural and Urban Differences in Sexual Behaviors Among Adolescents in Florida. Journal of community health. 2018;43(2):268‐72.	Not relevant
188	Tosun S, Sayin S, Olut AI, Bayik H. Evaluation of anti-HBs titers and HBsAg status of medical high school students that recieved primary immunization at birth and effects of a booster hepatitis B vaccine administration. Hepatology international. 2018;12(2):S657.	Not relevant
189	Ubillos I, Ayestaran A, Nhabomba AJ, Dosoo D, Vidal M, Jiménez A, et al. Baseline exposure, antibody subclass, and hepatitis B response differentially affect malaria protective immunity following RTS,S/AS01E vaccination in African children. BMC Med. 2018;16(1):197.	Not relevant
190	Ugwu EO, Iferikigwe ES, Obi SN, Eleje GU, Ozumba BC. Effectiveness of antenatal perineal massage in reducing perineal trauma and post-partum morbidities: a randomized controlled trial. Journal of obstetrics and gynaecology research. 2018;44(7):1252‐8.	Not relevant
191	Umin. Effect of group cognitive behavioral therapy on depressive symptoms in a sample of college adolescents in Nigeria. https://trialsearchwhoint/Trial2aspx?TrialID=JPRN-UMIN000034163. 2018.	Not relevant
192	Valente JY, Cogo-Moreira H, Swardfager W, Sanchez ZM. A latent transition analysis of a cluster randomized controlled trial for drug use prevention. Journal of consulting and clinical psychology. 2018;86(8):657‐65.	Not relevant
193	Walcott RL, Murcia AM, Berry GM, Juna CF, Roldos MI, Corso PS. The impact of nursing students on the health-related quality of life and perceived social support of a rural population in Ecuador: effects of a service-based learning course. International journal for equity in health. 2018;17(1):16.	Not relevant
194	Waters WF, Gallegos CA, Karp C, Lutter C, Stewart C, Iannotti L. Cracking the Egg Potential: traditional Knowledge, Attitudes, and Practices in a Food-Based Nutrition Intervention in Highland Ecuador. Food and nutrition bulletin. 2018;39(2):206‐18.	Not relevant
195	Wild J, El-Salahi S, Tyson G, Lorenz H, Pariante CM, Danese A, et al. Preventing PTSD, depression and associated health problems in student paramedics: protocol for PREVENT-PTSD, a randomised controlled trial of supported online cognitive training for resilience versus alternative online training and standard practice. BMJ Open. 2018;8(12):e022292.	Not relevant
196	Yang J, Lopez Cervera R, Tye SJ, Ekker SC, Pierret C. Adolescent mental health education InSciEd Out: a case study of an alternative middle school population. Journal of translational medicine. 2018;16(1):84.	Not relevant
197	Zare H, Niknami S, Heidarnia A, Fallah MH. Improving safe street-crossing behaviors among primary school students: a randomized controlled trial. Health promotion perspectives. 2018;8(4):308‐14.	Not relevant
198	Zhang C, Zheng X, Huang H, Su C, Zhao H, Yang H, et al. A Study on the Applicability of the Health Action Process Approach to the Dietary Behavior of University Students in Shanxi, China. Journal of nutrition education and behavior. 2018;50(4):388‐95.e1.	Not relevant
199	Zhang J. Effectiveness of peer education on pulmonary tuberculosis prevention among college students in Tibet, China: a cluster-randomized trial. High altitude medicine & biology. 2018;19(4):A420.	Not relevant
200	Zhou Z, Dong S, Yin J, Fu Q, Ren H, Yin Z. Improving Physical Fitness and Cognitive Functions in Middle School Students: study Protocol for the Chinese Childhood Health, Activity and Motor Performance Study (Chinese CHAMPS). International journal of environmental research and public health. 2018;15(5).	Not relevant
201	Zongrone AA, Menon P, Pelto GH, Habicht JP, Rasmussen KM, Constas MA, et al. The Pathways from a Behavior Change Communication Intervention to Infant and Young Child Feeding in Bangladesh Are Mediated and Potentiated by Maternal Self-Efficacy. J Nutr. 2018;148(2):259‐66.	Not relevant
202	CUGH 10th annual conference. Lancet Glob Health. 2019;7. https://www.cochranelibrary.com/central/doi/10.1002/central/CN-01915540/full	Not relevant
203	Repeated infusions of ketamine show cumulative benefits for depression. Brown university psychopharmacology update. 2019;30(7):3. https://www.cochranelibrary.com/central/doi/10.1002/central/CN-02417291/full	Not relevant
204	Abebe BT, Weiss M, Modess C, Roustom T, Tadken T, Wegner D, et al. Effects of the P‐Glycoprotein Inhibitor Clarithromycin on the Pharmacokinetics of Intravenous and Oral Trospium Chloride: a 4‐Way Crossover Drug‐Drug Interaction Study in Healthy Subjects. Journal of clinical pharmacology. 2019;59(10):1319‐30.	Not relevant
205	Actrn. The Future Proofing Study: a School-Based Depression Prevention Trial. https://trialsearchwhoint/Trial2aspx?TrialID=ACTRN12619000855123. 2019.	Not relevant
206	Actrn. Pilot Study of Testing Group Psychological Help for Adult Syrian Refugees in Jordan. https://trialsearchwhoint/Trial2aspx?TrialID=ACTRN12619000340134. 2019.	Not relevant
207	Actrn. Pilot Study of Testing Group Psychological Help for Syrian Refugees in Jordan. https://trialsearchwhoint/Trial2aspx?TrialID=ACTRN12619000168156. 2019.	Not relevant
208	Actrn. Testing Group Psychological Help for Adult Syrian Refugees in Jordan. https://trialsearchwhoint/Trial2aspx?TrialID=ACTRN12619001386123. 2019.	Not relevant
209	Actrn. The Strong Families Trial: randomised controlled trial of a family strengthening program to prevent unhealthy weight gain among 5- to 11-year old children from at risk families. https://trialsearchwhoint/Trial2aspx?TrialID=ACTRN12619001019190. 2019.	Not relevant
210	Actrn. South Asian Mothers and Children Being Active (SAMBA). https://trialsearchwhoint/Trial2aspx?TrialID=ACTRN12619000762156. 2019.	Not relevant
211	Actrn. Testing Group Psychological Help for Young Adolescent Syrian Refugees in Jordan. https://trialsearchwhoint/Trial2aspx?TrialID=ACTRN12619000341123. 2019.	Not relevant
212	Alami A, Tavakoly Sany SB, Tehrani H, Lael- Monfared E, Hosseini Z, Jafari A. The effect of educational intervention on iron and vitamin D consumption based on the theory of planned behaviour in Iranian adolescent girls: a quasi-experimental study. International journal of health promotion and education. 2019;57(6):316‐31.	Not relevant
213	Ali IA, Mohsin IH, Alsaadi LAS. Assessment of knowledge, attitude and practice towards hepatitis C among students of secondary schools in Baquba district, Diyala province, Iraq. Biochemical and cellular archives. 2019;19:2199‐204.	Not relevant
214	Allen H, Wright BJ, Vartanian K, Dulacki K, Li HF. Examining the Prevalence of Adverse Childhood Experiences and Associated Cardiovascular Disease Risk Factors Among Low-Income Uninsured Adults. Circulation Cardiovascular quality and outcomes. 2019;12(9):e004391.	Not relevant
215	Alsac SY, Polat S. Effects of Acupressure and Massage Therapy in Relieving Respiratory Problems in Children with Respiratory Distress. International journal of caring sciences. 2019;12(3):1537‐46.	Not relevant
216	Altutunji AZ, Liu L, Cai J, Wang Z, Gao Y. The effect of acupuncture on anti-mullerian hormone and assisted reproduction outcome in Polycystic Ovary Syndrome patients undergoing in vitro fertilization. JPMA The Journal of the Pakistan Medical Association. 2019;69(Suppl 3)(8):S4‐S8.	Not relevant
217	Alzeidan R, Shata Z, Hassounah MM, Baghdadi LR, Hersi A, Fayed A, et al. Effectiveness of digital health using the transtheoretical model to prevent or delay type 2 diabetes in impaired glucose tolerance patients: protocol for a randomized control trial. BMC Public Health. 2019;19(1):1550.	Not relevant
218	Anderson Y, Wynter L, O'Sullivan N, Wild C, Grant C, Cave T, et al. Two-year outcomes of Whanau Pakari: a novel homebased intervention for child and adolescent obesity. Hormone research in paediatrics. 2019;91:152.	Not relevant
219	Angrist N, Matshaba M, Gabaitiri L, Anabwani G. Revealing a safer sex option to reduce HIV risk: a cluster-randomized trial in Botswana. BMC Public Health. 2019;19(1):610.	Not relevant
220	Apidechkul T. Sexual behaviors and seroprevalence of HIV, HBV, and HCV among hill tribe youths of Northern Thailand. HIV medicine. 2019;20:158.	Not relevant
221	Armstrong B, Covington LB, Hager ER, Black MM. Objective sleep and physical activity using 24-hour ankle-worn accelerometry among toddlers from low-income families. Sleep health. 2019;5(5):459‐65.	Not relevant
222	Awasthi S, Kumar D, Mishra N, Agarwal M, Pandey CM. Effectiveness of various communication strategies for improving childhood pneumonia case management: a community based behavioral open labeled trial in rural Lucknow, Uttar Pradesh, India. BMC Public Health. 2019;19(1):1721.	Not relevant
223	b9jk RBR. Nutrition WhatsApp messages to promote healthy eating in adolescents. https://trialsearchwhoint/Trial2aspx?TrialID=RBR-5b9jk7. 2019.	Not relevant
224	Baek J, Huang K, Conner L, Tapangan N, Xu X, Carrillo G. Effects of the home-based educational intervention on health outcomes among primarily Hispanic children with asthma: a quasi-experimental study. BMC Public Health. 2019;19(1):912.	Not relevant
225	Bai CF, Cui NX, Xu X, Mi GL, Sun JW, Shao D, et al. Effectiveness of two guided self-administered interventions for psychological distress among women with infertility: a three-armed, randomized controlled trial. Human reproduction (Oxford, England). 2019;34(7):1235‐48.	Not relevant
226	Bartholomaeus JD, Van Agteren JEM, Iasiello MP, Jarden A, Kelly D. Positive Aging: the Impact of a Community Wellbeing and Resilience Program. Clinical gerontologist. 2019;42(4):377‐86.	Not relevant
227	Bashirian S, Barati M, Sharma M, Abasi H, Karami M. Water Pipe Smoking Reduction in the Male Adolescent Students: an Educational Intervention Using Multi-Theory Model. J. 2019;19(1):e00438.	Not relevant
228	Bhopal S, Roy R, Verma D, Kumar D, Avan B, Khan B, et al. Impact of adversity on early childhood growth & development in rural India: findings from the early life stress sub-study of the SPRING cluster randomised controlled trial (SPRING-ELS). PLoS ONE. 2019;14(1):e0209122.	Not relevant
229	Biswas D, Ahmed M, Roguski K, Ghosh PK, Parveen S, Nizame FA, et al. Effectiveness of a Behavior Change Intervention with Hand Sanitizer Use and Respiratory Hygiene in Reducing Laboratory-Confirmed Influenza among Schoolchildren in Bangladesh: a Cluster Randomized Controlled Trial. American journal of tropical medicine and hygiene. 2019;101(6):1446‐55.	Not relevant
230	Blanco PJ, Holliman RP, Ceballos PL, Farnam JL. Exploring the Impact of Child-Centered Play Therapy on Academic Achievement of At-Risk Kindergarten Students. International journal of play therapy. 2019;28(3):133‐43.	Not relevant
231	Bollinger ME, Butz A, Tsoukleris M, Lewis-Land C, Mudd S, Morphew T. Characteristics of inner-city children with life-threatening asthma. Annals of allergy, asthma & immunology. 2019;122(4):381‐6.	Not relevant
232	c6jp RBR. Evaluation of the effect of the school's prevention program Elos to aggressiveness. https://trialsearchwhoint/Trial2aspx?TrialID=RBR-86c6jp. 2019.	Not relevant
233	Carpena MX, Tavares PS, Menezes CB. The effect of a six-week focused meditation training on depression and anxiety symptoms in Brazilian university students with 6 and 12 months of follow-up. J Affect Disord. 2019;246:401‐7.	Not relevant
234	Cassidy RN, Bernstein MH, Magill M, MacKillop J, Murphy JG, Colby SM. Alcohol demand moderates brief motivational intervention outcomes in underage young adult drinkers. Addictive behaviors. 2019;98:106044.	Not relevant
235	Catley D, Puoane T, Tsolekile L, Resnicow K, Fleming K, Hurley EA, et al. Adapting the Diabetes Prevention Program for low and middle-income countries: protocol for a cluster randomised trial to evaluate 'Lifestyle Africa'. BMJ Open. 2019;9(11):e031400.	Not relevant
236	Cavalcanti DS, Cabral CS, de Toledo Vianna RP, Osório MM. Online participatory intervention to promote and support exclusive breastfeeding: randomized clinical trial. Matern Child Nutr. 2019;15(3):e12806.	Not relevant
237	Chen W, Li T, Zou G, Renzaho AMN, Li X, Shi L, et al. Results of a Cluster Randomized Controlled Trial to Promote the Use of Respiratory Protective Equipment among Migrant Workers Exposed to Organic Solvents in Small and Medium-Sized Enterprises. International journal of environmental research and public health. 2019;16(17).	Not relevant
238	Chen Y, Li X, Sheng WW, Zhou Y, Zhu XY. The influence of middle school students' physical exercise on their coping style: the mediating role of mental resilience. Basic & clinical pharmacology & toxicology. 2019;125:154‐6.	Not relevant
239	ChiCtr. Evaluation of a Prevention Program for Depression among High School Adolescent in Mainland China: a Cluster Randomized Controlled Trial. https://trialsearchwhoint/Trial2aspx?TrialID=ChiCTR1900023145. 2019.	Not relevant
240	Cousins JN, Wong KF, Chee MWL. Multi-Night Sleep Restriction Impairs Long-Term Retention of Factual Knowledge in Adolescents. J Adolesc Health. 2019;65(4):549‐57.	Not relevant
241	Creese B, Garrod L, Chenoweth L, Griffiths AW, Surr CA. The development and use of the assessment of dementia awareness and person-centred care training tool in long-term care. Dementia (14713012). 2019;18(7/8):3059‐70.	Not relevant
242	Crisanti AS, Murray-Krezan C, Reno J, Killough C. Effectiveness of Peer-Delivered Trauma Treatment in a Rural Community: a Randomized Non-inferiority Trial. Community mental health journal. 2019;55(7):1125‐34.	Not relevant
243	Cvejoska-Cholakovska V, Vlashki E, Kimovska M, Seckova L, Micevska V, Lawson J. The effect of breastfeeding on the risk of asthma at school age. Allergy. 2019;74:788.	Not relevant
244	Dawson AE, Wymbs BT, Evans SW, DuPaul GJ. Exploring how adolescents with ADHD use and interact with technology. J Adolesc. 2019;71:119‐37.	Not relevant
245	De Vita MV, Scolfaro C, Santini B, Lezo A, Gobbi F, Buonfrate D, et al. Malnutrition, morbidity and infection in the informal settlements of Nairobi, Kenya: an epidemiological study. Italian journal of pediatrics. 2019;45(1):12.	Not relevant
246	De Wolff MG, Johansen M, Ersboll AS, Rosthoj S, Brunsgaard A, Midtgaard J, et al. Efficacy of a midwife-coordinated, individualized, and specialized maternity care intervention (ChroPreg) in addition to standard care in pregnant women with chronic disease: protocol for a parallel randomized controlled trial. Trials. 2019;20(1):291.	Not relevant
247	del Río NG, González-González CS, Martín-González R, Navarro-Adelantado V, Toledo-Delgado P, García-Peñalvo F. Effects of a Gamified Educational Program in the Nutrition of Children with Obesity. Journal of medical systems. 2019;43(7):1‐12.	Not relevant
248	Delrue J, Soenens B, Morbée S, Vansteenkiste M, Haerens L. Do athletes' responses to coach autonomy support and control depend on the situation and athletes' personal motivation? Psychology of sport and exercise. 2019;43:321‐32.	Not relevant
249	Demir Acar M, Bayat M. The Effect of Diet-Exercise Trainings Provided to Overweight and Obese Teenagers through Creative Drama on Their Knowledge, Attitude, and Behaviors. Childhood obesity (Print). 2019;15(2):93‐104.	Not relevant
250	Douki HE, Elyasi F, Hasanzadeh R. Effectiveness of positive thinking training on anxiety, depression and quality of life of mothers of children with leukemia. Journal of nursing & midwifery sciences. 2019;6(1):21‐6.	Not relevant
251	Edrissi F, Havighurst SS, Aghebati A, Habibi M, Arani AM. A Pilot Study of the Tuning in to Kids Parenting Program in Iran for Reducing Preschool Children's Anxiety. Journal of child and family studies. 2019;28(6):1695‐702.	Not relevant
252	Fancony C, Soares A, Brito M. Effectivity of wash/malaria educational community-based intervention in reducing anemia among preschool children from Bengo, Angola. American journal of tropical medicine and hygiene. 2019;101(5):578.	Not relevant
253	Frongillo EA, Nguyen PH, Sanghvi T, Mahmud Z, Aktar B, Alayon S, et al. Nutrition Interventions Integrated into an Existing Maternal, Neonatal, and Child Health Program Reduce Food Insecurity Among Recently Delivered and Pregnant Women in Bangladesh. J Nutr. 2019;149(1):159‐66.	Not relevant
254	Galasso E, Weber AM, Stewart CP, Ratsifandrihamanana L, Fernald LCH. Effects of nutritional supplementation and home visiting on growth and development in young children in Madagascar: a cluster-randomised controlled trial. The Lancet Global health. 2019;7(9):e1257‐e68.	Not relevant
255	Gambadauro P, Carli V, Hadlackzy G, Wasserman D. Behavioural and psychosocial predictors of sexual debut in a multinational cohort of European adolescent girls. European journal of obstetrics gynecology and reproductive biology. 2019;234:e167.	Not relevant
256	Goyal A, Grover A, Gauba K, Gupta A, Mehta N, Dutta S, et al. A community-based pragmatic, controlled trial for preventing and reducing oral diseases among 1-6-year-old children visiting Anganwadi centers, under the Integrated Child Development Scheme, India. BMC Public Health. 2019;19(1):1626.	Not relevant
257	Graham HR, Bakare AA, Ayede AI, Gray AZ, McPake B, Peel D, et al. Oxygen systems to improve clinical care and outcomes for children and neonates: a stepped-wedge cluster-randomised trial in Nigeria. PLoS medicine. 2019;16(11):e1002951.	Not relevant
258	Gross D, Belcher HME, Budhathoki C, Ofonedu ME, Dutrow D, Uveges MK, et al. Reducing Preschool Behavior Problems in an Urban Mental Health Clinic: a Pragmatic, Non-Inferiority Trial. Journal of the American Academy of Child and Adolescent Psychiatry. 2019;58(6):572‐81.e1.	Not relevant
259	Gross RS, Mendelsohn AL, Arana MM, Messito MJ. Food Insecurity During Pregnancy and Breastfeeding by Low-Income Hispanic Mothers. Pediatrics. 2019;143(6).	Not relevant
260	Gunathilaka N, Chandrasena N, Udayanga L. Prevalence of Ectoparasitic Infections and Other Dermatological Infections and Their Associated Factors among School Children in Gampaha District, Sri Lanka. Canadian journal of infectious diseases and medical microbiology. 2019;2019.	Not relevant
261	Guo LN, Zhao RL, Ren AH, Niu LX, Zhang YL. Stress recovery of campus street trees as visual stimuli on graduate students in autumn. International journal of environmental research and public health. 2019;17(1).	Not relevant
262	Hammons AJ, Hannon BA, Teran-Garcia M, Barragan M, Villegas E, Wiley A, et al. Effects of Culturally Tailored Nutrition Education on Dietary Quality of Hispanic Mothers: a Randomized Control Trial. Journal of nutrition education and behavior. 2019;51(10):1168‐76.	Not relevant
263	Heerman WJ, Sommer EC, Slaughter JC, Samuels LR, Martin NC, Barkin SL. Predicting Early Emergence of Childhood Obesity in Underserved Preschoolers. Journal of pediatrics. 2019;213:115‐20.	Not relevant
264	Herron EK, Powers K, Mullen L, Burkhart B. Effect of case study versus video simulation on nursing students' satisfaction, self-confidence, and knowledge: a quasi-experimental study. Nurse Educ Today. 2019;79:129‐34.	Not relevant
265	Hopkins LC, Holloman C, Melnyk B, Fristad M, Goodway JD, Kennel JA, et al. Participation in structured programming may prevent unhealthy weight gain during the summer in school-aged children from low-income neighbourhoods: feasibility, fidelity and preliminary efficacy findings from the Camp NERF study. Public Health Nutr. 2019;22(6):1100‐12.	Not relevant
266	hth8p RBR. Motion capture assessment in upper limb neurofunctional rehabilitation in patients with chronic stroke. https://trialsearchwhoint/Trial2aspx?TrialID=RBR-2hth8p. 2019.	Not relevant
267	Huey TC, Siew CY, Ying LP, Masrom SAB, Mohd Shariff ZB. Impact of a school nutrition program (SNP) in Malaysia. Annals of nutrition & metabolism. 2019;75(3):366‐7.	Not relevant
268	Isrctn. Randomised feasibility trial of an onward HIV disclosure intervention. https://trialsearchwhoint/Trial2aspx?TrialID=ISRCTN31852047. 2019.	Not relevant
269	Isrctn. Delivering a contextualized package of care for child development (0-12 months) and maternal mental health in the camps for forcibly displaced Myanmar nationals in Bangladesh. https://trialsearchwhoint/Trial2aspx?TrialID=ISRCTN10892553. 2019.	Not relevant
270	Isrctn. Palin Stammering Therapy for School-aged Children: testing the methods for a full trial to compare the therapy with usual treatment. https://trialsearchwhoint/Trial2aspx?TrialID=ISRCTN17058884. 2019.	Not relevant
271	Isrctn. Improving mental health literacy in school children: a randomised control trial of "The Guide Cymru". https://trialsearchwhoint/Trial2aspx?TrialID=ISRCTN15462041. 2019.	Not relevant
272	Isrctn. Helping refugee parents thrive: assessing the readiness of the caregiver support intervention for a fully powered evaluation with Syrian refugees in Lebanon. https://trialsearchwhoint/Trial2aspx?TrialID=ISRCTN33665023. 2019.	Not relevant
273	Isrctn. Helping refugee parents thrive: an evaluation of the caregiver support intervention with Syrian refugees in Lebanon. https://trialsearchwhoint/Trial2aspx?TrialID=ISRCTN22321773. 2019.	Not relevant
274	Isrctn. The 3 Healthy Study for obesity prevention among vulnerable children. https://trialsearchwhoint/Trial2aspx?TrialID=ISRCTN11347525. 2019.	Not relevant
275	Janicke DM, Lim CS, Perri MG, Mathews AE, Bobroff LB, Gurka MJ, et al. Featured Article: behavior Interventions Addressing Obesity in Rural Settings: the E-FLIP for Kids Trial. Journal of pediatric psychology. 2019;44(8):889‐901.	Not relevant
276	Javdani S, Sadeh N, White HI, Emerson E, Houck C, Brown LK, et al. Contextualizing pubertal development: the combination of sexual partners' age and girls' pubertal development confers risk for externalizing but not internalizing symptoms among girls in therapeutic day schools. J Adolesc. 2019;71:84‐90.	Not relevant
277	Jay M, Orstad SL, Wali S, Wylie-Rosett J, Tseng CH, Sweat V, et al. Goal-directed versus outcome-based financial incentives for weight loss among low-income patients with obesity: rationale and design of the Financial Incentives foR Weight Reduction (FIReWoRk) randomised controlled trial. BMJ Open. 2019;9(4):e025278.	Not relevant
278	Ji L, Chen L, Wang Y, Ma Z, Ran X, Sun Z, et al. Study Protocol for a Prospective, Multicenter, Randomized, Open-Label, Parallel-Group Clinical Trial Comparing the Efficacy and Safety of a Needle-Free Insulin Injector and a Conventional Insulin Pen in Controlling Blood Glucose Concentrations in Chinese Patients with Type 2 Diabetes Mellitus (The FREE Study). Advances in therapy. 2019;36(6):1485‐9…	Not relevant
279	Jordans MJD, Luitel NP, Garman E, Kohrt BA, Rathod SD, Shrestha P, et al. Effectiveness of psychological treatments for depression and alcohol use disorder delivered by community-based counsellors: two pragmatic randomised controlled trials within primary healthcare in Nepal. Br J Psychiatry. 2019;215(2):485‐93.	Not relevant
280	Joseph HM, Farmer C, Kipp H, Kolko D, Aman M, McGinley J, et al. Attendance and Engagement in Parent Training Predict Child Behavioral Outcomes in Children Pharmacologically Treated for Attention-Deficit/Hyperactivity Disorder and Severe Aggression. Journal of child and adolescent psychopharmacology. 2019;29(2):90‐9.	Not relevant
281	Kaess M, Ritter S, Lustig S, Bauer S, Becker K, Eschenbeck H, et al. Promoting Help-seeking using E-technology for ADolescents with mental health problems: study protocol for a randomized controlled trial within the ProHEAD Consortium. Trials. 2019;20(1):94.	Not relevant
282	Kanté AM, Exavery A, Jackson EF, Kassimu T, Baynes CD, Hingora A, et al. The impact of paid community health worker deployment on child survival: the connect randomized cluster trial in rural Tanzania. BMC Health Serv Res. 2019;19(1):492.	Not relevant
283	Keshani P, Hossein Kaveh M, Faghih S, Salehi M. Improving diet quality among adolescents, using health belief model in a collaborative learning context: a randomized field trial study. Health education research. 2019;34(3):279‐88.	Not relevant
284	Kim SS, Nguyen PH, Yohannes Y, Abebe Y, Tharaney M, Drummond E, et al. Behavior Change Interventions Delivered through Interpersonal Communication, Agricultural Activities, Community Mobilization, and Mass Media Increase Complementary Feeding Practices and Reduce Child Stunting in Ethiopia. J Nutr. 2019;149(8):1470‐81.	Not relevant
285	Koo HC, Poh BK, Ruzita AT. GReat-Child Trial™ based on social cognitive theory improved knowledge, attitudes and practices toward whole grains among Malaysian overweight and obese children. BMC Public Health. 2019;19(1):1574.	Not relevant
286	Krause L, Farrow D, Pinder R, Buszard T, Kovalchik S, Reid M. Enhancing skill transfer in tennis using representative learning design. Journal of sports sciences. 2019;37(22):2560‐8.	Not relevant
287	Kulis SS, Marsiglia FF, Porta M, Arévalo Avalos MR, Ayers SL. Testing the keepin' it REAL Substance Use Prevention Curriculum Among Early Adolescents in Guatemala City. Prev Sci. 2019;20(4):532‐43.	Not relevant
288	Kye SY, Hwang SY, Oh KH, Jun JK. Effects of a cancer prevention education program on elementary school students' knowledge, attitude, self-efficacy, and intentions in South Korea. Epidemiology and health. 2019;41:e2019027.	Not relevant
289	LaPosta GMP, Creech SK, Macdonald A, Taft CT. Predictors of Session Attendance in Intimate Partner Violence Treatment for Trauma-Exposed Veterans. Partner abuse. 2019;10(3):283‐97.	Not relevant
290	Larose MP, Ouellet-Morin I, Vitaro F, Geoffroy MC, Ahun M, Tremblay RE, et al. Impact of a social skills program on children's stress: a cluster randomized trial. Psychoneuroendocrinology. 2019;104:115‐21.	Not relevant
291	Lau N, Bradford M, Steineck A, Wharton C, Scott S, Junkins C, et al. Promoting Resilience in Stress Management (PRISM): a Prevention Model for Palliative Care (FR481D). Journal of pain and symptom management. 2019;57(2):436‐7.	Not relevant
292	Lbctr. Phone-Delivered Psychological Intervention (t-CETA) for Mental Health Problems in 8-17 Year-Old Syrian Refugee Children. https://trialsearchwhoint/Trial2aspx?TrialID=LBCTR2019040213. 2019.	Not relevant
293	Lee J, Yang Y, Zuilkowski SS. A multiple-group confirmatory factor analysis of teacher perceptions of social and emotional learning in rural Malawi. Br J Educ Psychol. 2019;89(4):600‐15.	Not relevant
294	Lee Y, Chang G, Chang H. Effects of education and support groups organized by IBCLCs in early postpartum on breastfeeding. Midwifery. 2019;75:5‐11.	Not relevant
295	Leme ACB, Philippi ST, Thompson D, Nicklas T, Baranowski T. "Healthy Habits, Healthy Girls-Brazil": an obesity prevention program with added focus on eating disorders. Eating and weight disorders. 2019;24(1):107‐19.	Not relevant
296	Lerdpornkulrat T, Poondej C, Koul R, Khiawrod G, Prasertsirikul P. The Positive Effect of Intrinsic Feedback on Motivational Engagement and Self-Efficacy in Information Literacy. Journal of psychoeducational assessment. 2019;37(4):421‐34.	Not relevant
297	Li J, Shao D, Xu X, Zhang Y, Jiang Y, Hall J. Cognitive behavior stress management during pregnancy: a randomized controlled trial. Contemporary nurse. 2019;55(6):543‐53.	Not relevant
298	Liu X, Zhao Z, Hou W, Polinder S, Van Beeck EF, Zhang Z, et al. A multimodal intervention to improve hand hygiene compliance via social cognitive influences among kindergarten teachers in China. PLoS ONE. 2019;14(5):e0215824.	Not relevant
299	LoRe D, Leung CYY, Brenner L, Suskind DL. Parent-directed intervention in promoting knowledge of pediatric nutrition and healthy lifestyle among low-SES families with toddlers: a randomized controlled trial. Child. 2019;45(4):518‐22.	Not relevant
300	Lucas-Thompson R, Seiter N, Broderick PC, Coatsworth JD, Henry KL, McKernan CJ, et al. Moving 2 Mindful (M2M) study protocol: testing a mindfulness group plus ecological momentary intervention to decrease stress and anxiety in adolescents from high-conflict homes with a mixed-method longitudinal design. BMJ Open. 2019;9(11):e030948.	Not relevant
301	Lynch S, DeBlieck C, Summers LC, Reinhardt A, Borges W. Adolescent Stress Treatment Study: a Cluster Randomized Trial. Clinical nursing research. 2019;28(7):795‐811.	Not relevant
302	Ma Y, Feng X, Ma J, He FJ, Wang H, Zhang J, et al. Social support, social network and salt-reduction behaviours in children: a substudy of the School-EduSalt trial. BMJ Open. 2019;9(6):e028126.	Not relevant
303	Maalouf W, Stojanovic M, Kiefer M, Campello G, Heikkila H, El-Khatib Z. Lions Quest Skills for Adolescence Program as a School Intervention to Prevent Substance Use-a Pilot Study Across Three South East European Countries. Prev Sci. 2019;20(4):555‐65.	Not relevant
304	Mahmoud M, Syed W, Al-Arifi M, Al-Mana F, Naqvi A. Reasons for self-medication with antibiotics among people with secondary education or higher in Hyderabad, India: a cross-sectional study. Pharmacoepidemiology and drug safety. 2019;28:540‐1.	Not relevant
305	Makola L, Mlangeni L, Mabaso M, Chibi B, Sokhela Z, Silimfe Z, et al. Predictors of contraceptive use among adolescent girls and young women (AGYW) aged 15 to 24 years in South Africa: results from the 2012 national population-based household survey. BMC Womens Health. 2019;19(1):158.	Not relevant
306	Malete L, Tladi DM, Etnier JL, Makhanda J, Anabwani GM. Examining psychosocial correlates of physical activity and sedentary behavior in youth with and without HIV. PLoS ONE. 2019;14(12):e0225890.	Not relevant
307	Marsland AL, Gentile D, Hinze-Crout A, von Stauffenberg C, Rosen RK, Tavares A, et al. A randomized pilot trial of a school-based psychoeducational intervention for children with asthma. Clinical and experimental allergy. 2019;49(5):591‐602.	Not relevant
308	Martin TD, Green MS, Whitehead MT, Scheett TP, Webster MJ, Hudson GM. Six weeks of oral Echinacea purpurea supplementation does not enhance the production of serum erythropoietin or erythropoietic status in recreationally active males with above-average aerobic fitness. Applied physiology, nutrition & metabolism. 2019;44(7):791‐5.	Not relevant
309	Martínez V, Rojas G, Martínez P, Gaete J, Zitko P, Vöhringer PA, et al. Computer-Assisted Cognitive-Behavioral Therapy to Treat Adolescents With Depression in Primary Health Care Centers in Santiago, Chile: A Randomized Controlled Trial. Frontiers in psychiatry. 2019;10:552.	Not relevant
310	Masho SW, Zirkle KW, Wheeler DC, Sullivan T, Farrell AD. Spatial Analysis of the Impact of a School-Level Youth Violence Prevention Program on Violent Crime Incidents in the Community. Prev Sci. 2019;20(4):521‐31.	Not relevant
311	McKearney K. The effect of thermal biofeedback on migraine, disability, and quality of life in an underserved pediatric neurology population. NeuroRegulation. 2019;6(4):223‐4.	Not relevant
312	Meador KJ, Seliger J, Boyd A, Razavi B, Falco-Walter J, Le S, et al. Comparative neuropsychological effects of carbamazepine and eslicarbazepine acetate. Epilepsy Behav. 2019;94:151‐7.	Not relevant
313	Mesagno C, Beckmann J, Wergin VV, Gröpel P. Primed to perform: comparing different pre-performance routine interventions to improve accuracy in closed, self-paced motor tasks. Psychology of sport and exercise. 2019;43:73‐81.	Not relevant
314	Mimiaga MJ, Suarez N, Garofalo R, Frank J, Ogunbajo A, Brown E, et al. Relationship Dynamics in the Context of Binge Drinking and Polydrug Use Among Same-Sex Male Couples in Atlanta, Boston, and Chicago. Archives of sexual behavior. 2019;48(4):1171‐84.	Not relevant
315	Mohammadi A, Soleimani M, Mohammadi MR, Abasi I, Foroughi AA. Unified Protocol for Transdiagnostic Prevention of Depression and Anxiety in Iranian Adolescents: protocol Development and Initial Outcome Data. Iranian journal of psychiatry. 2019;14(2):171‐8.	Not relevant
316	Moshki M, Karimy M, Asl HR, Mojadam M, Araban M. Predictors of sun protection behavior in high school students of Ahvaz: a cross-sectional study. International journal of adolescent medicine and health. 2019;32(6).	Not relevant
317	Muller AD, Gjode ICT, Eigil MS, Busck H, Bonne M, Nordentoft M, et al. VIA Family-a family-based early intervention versus treatment as usual for familial high-risk children: a study protocol for a randomized clinical trial. Trials. 2019;20(1):112.	Not relevant
318	Muller I, Smith D, Adams L, Aerts A, Damons BP, Degen J. Effects of a School-Based Health Intervention Program in Marginalized Communities of Port Elizabeth, South Africa (the KaziBantu Study): Protocol for a Randomized Controlled Trial. JMIR Res Protoc. 2019;8(7):e14097.	Not relevant
319	Musiat P, Potterton R, Gordon G, Spencer L, Zeiler M, Waldherr K, et al. Web-based indicated prevention of common mental disorders in university students in four European countries – Study protocol for a randomised controlled trial. Internet Interv. 2019;16:35‐42.	Not relevant
320	Nair R, Do LG, Luzzi L, Brennan DS, Roberts‐Thomson KF, Spencer AJ. Psychometric properties of the Child Oral‐care Performance Assessment Scale. Community dentistry and oral epidemiology. 2019;47(5):424‐30.	Not relevant
321	Naluonde T, Wakefield C, Markle L, Martin A, Tresphor C, Abdullah R, et al. A disruptive cue improves handwashing in school children in Zambia. Health Promot Internation. 2019;34(6):e119‐e28.	Not relevant
322	Nazarpour S, Ramezani Tehrani F, Sajedi F, Bidhendi Yarandi R, Azizi F. Evaluation of the impact of levothyroxine treatment on the psychomotor developmental status of three-year-old children born to mothers with mild thyroid impairment; Tehran Thyroid and pregnancy study: study protocol for a randomized clinical trial. Trials. 2019;20(1):86.	Not relevant
323	Nct. Effect of a 9-Month Internship Intervention for Military Dependents With ASD. https://clinicaltrialsgov/show/NCT04001790. 2019.	Not relevant
324	Nct. The PrEPARE Project: prevention, Empowering, and Protecting Young Women in South Africa. https://clinicaltrialsgov/show/NCT04048551. 2019.	Not relevant
325	Nct. Project YES! Youth Engaging for Success. https://clinicaltrialsgov/show/NCT04115813. 2019.	Not relevant
326	Nct. Yathu Yathu: an Impact Evaluation of Community-based Peer-led Sexual and Reproductive Health Services. https://clinicaltrialsgov/show/NCT04060420. 2019.	Not relevant
327	Nct. Using Group Interpersonal Psychotherapy to Improve the Well-Being of Adolescent Girls. https://clinicaltrialsgov/show/NCT03966833. 2019.	Not relevant
328	Nct. Integrated Care Delivery of HIV Prevention and Treatment in AGYW in Zambia. https://clinicaltrialsgov/show/NCT03995953. 2019.	Not relevant
329	Nct. Prevention of OUD: the HOME Project (Housing, Opportunities, Motivation and Engagement). https://clinicaltrialsgov/show/NCT04135703. 2019.	Not relevant
330	Nct. An Online Self-help Intervention for Prevention of Depression in Primary Care. https://clinicaltrialsgov/show/NCT04139785. 2019.	Not relevant
331	Nct. Symptom Management for YA Cancer Survivors. https://clinicaltrialsgov/show/NCT04035447. 2019.	Not relevant
332	Nct. Examining the Feasibility of the Ask RoSE Mobile Mental Health Application. https://clinicaltrialsgov/show/NCT03909685. 2019.	Not relevant
333	Nct. Better Together: a Web-based Relationship Education Tool. https://clinicaltrialsgov/show/NCT03953495. 2019.	Not relevant
334	Nct. A Pragmatic Trial of Two Strategies for Implementing an Effective eHealth HIV Prevention Program (Keep It Up! 3.0). https://clinicaltrialsgov/show/NCT03896776. 2019.	Not relevant
335	Nct. PTSD Treatment for Incarcerated Men and Women. https://clinicaltrialsgov/show/NCT03891797. 2019.	Not relevant
336	Nct. Fuerte Program for Newcomer Immigrant Youth. https://clinicaltrialsgov/show/NCT04156373. 2019.	Not relevant
337	Nct. Phone-Delivered Psychological Intervention (t-CETA) for Mental Health Problems in 8-16 Year-Old Syrian Refugee Children. https://clinicaltrialsgov/show/NCT03887312. 2019.	Not relevant
338	Nct. Virtual Reality to Improve Social Perspective Taking. https://clinicaltrialsgov/show/NCT03927612. 2019.	Not relevant
339	Nct. Group Antenatal Care and Delivery Project. https://clinicaltrialsgov/show/NCT04033003. 2019.	Not relevant
340	Nct. Zero Suicide Plus KICKS. https://clinicaltrialsgov/show/NCT03924037. 2019.	Not relevant
341	Nct. Look - Your Baby is Talking to You. https://clinicaltrialsgov/show/NCT04169334. 2019.	Not relevant
342	Nct. Evaluation of Tipping Point. https://clinicaltrialsgov/show/NCT03965273. 2019.	Not relevant
343	Nct. Reward Under Stress: effects of a Multidimensional Stress Prevention Program in University Students. https://clinicaltrialsgov/show/NCT03861013. 2019.	Not relevant
344	Nct. A Clinical Trial of Silver Diamine Fluoride to Arrest Early Childhood Caries in Young Children. https://clinicaltrialsgov/show/NCT04054635. 2019.	Not relevant
345	Nct. Effectiveness of Educational Program on Parenting Stress and Coping Mechanism Among Parents of Children With Autism Spectrum Disorder in Amman, Jordan. https://clinicaltrialsgov/show/NCT03805828. 2019.	Not relevant
346	Nct. Face-it: health Promotion for Women With Prior Gestational Diabetes. https://clinicaltrialsgov/show/NCT03997773. 2019.	Not relevant
347	Nct. Harnessing Mobile Technology to Reduce Mental Health Disorders in College Populations. https://clinicaltrialsgov/show/NCT04162847. 2019.	Not relevant
348	Nct. Pediatric ACEs Screening and Resiliency Study. https://clinicaltrialsgov/show/NCT04182906. 2019.	Not relevant
349	Nct. Pain Control of Needle-free Versus Needle Injected Local Anesthesia for Pulpotomy of Upper Primary Molars in Children. https://clinicaltrialsgov/show/NCT03917121. 2019.	Not relevant
350	Nct. Rx for Success: RCT of an App for Dialogic Reading Training. https://clinicaltrialsgov/show/NCT03828721. 2019.	Not relevant
351	Nct. Using a Humanoid Robot to Distract Children With Cancer or Chronic Immune Deficiency Undergoing Painful Procedures. https://clinicaltrialsgov/show/NCT04003701. 2019.	Not relevant
352	Nct. Development, Implementation, and Evaluation of School-based Smoking Prevention Education Program Among Non-smoking Adolescents. https://clinicaltrialsgov/show/NCT04036474. 2019.	Not relevant
353	Nct. What'Sapp Based Intervention for Promoting Physical Activity Among Female College Students. https://clinicaltrialsgov/show/NCT04166955. 2019.	Not relevant
354	Nct. Testing Training Programs to Improve Children's Pedestrian Behaviors. https://clinicaltrialsgov/show/NCT03960047. 2019.	Not relevant
355	Nct. Effect of Hip Hop Nutrition-Math Curriculum. https://clinicaltrialsgov/show/NCT03952754. 2019.	Not relevant
356	Nct. CARES: a Mobile Health Program for Alcohol Risk Reduction. https://clinicaltrialsgov/show/NCT03927482. 2019.	Not relevant
357	Nct. The Impact of a Health Video Game on User-Game Engagement and Dietary Choices. https://clinicaltrialsgov/show/NCT04156919. 2019.	Not relevant
358	Nct. Effectiveness of an IMB-based Intervention for Reducing Sweetened Beverages Consumption in Preschool Children. https://clinicaltrialsgov/show/NCT03957148. 2019.	Not relevant
359	Nct. New Designed ePTFE Valved Conduits for Surgical Reconstruction of Right-ventricular Outflow Tract. https://clinicaltrialsgov/show/NCT04152967. 2019.	Not relevant
360	Nct. Implementation of Uterine Fibroid Option Grid Patient Decision Aids Across Five Organizational Settings. https://clinicaltrialsgov/show/NCT03985449. 2019.	Not relevant
361	Nct. Reducing Behavioral Risk Factors of NCDs: protocol for a School-based Health Education Program in Bangladesh. https://clinicaltrialsgov/show/NCT03975335. 2019.	Not relevant
362	Nct. The Canadian Underage Substance Use Prevention Trial. https://clinicaltrialsgov/show/NCT04198974. 2019.	Not relevant
363	Nct. Frontoparietal Synchronization to Modulate Drug Craving in Opioid Use Disorder. https://clinicaltrialsgov/show/NCT03907644. 2019.	Not relevant
364	Nct. An Experimental Study of Psychological Effect of School Based-Yoga on Low-Income School Children. https://clinicaltrialsgov/show/NCT03960944. 2019.	Not relevant
365	Nct. Efficacy of a Brief Intervention for School Clinicians (BRISC). https://clinicaltrialsgov/show/NCT03939208. 2019.	Not relevant
366	Nct. Direct and Spillover Impacts of a Community-Level HIV/AIDS Program. https://clinicaltrialsgov/show/NCT03880175. 2019.	Not relevant
367	Nct. Education and Counseling Program on Pregnant Women With Risk of Preeclampsia. https://clinicaltrialsgov/show/NCT04036786. 2019.	Not relevant
368	Nct. Developing an Evidence Base for the Use of Art Psychotherapy Within a Perinatal Mental Health Service. https://clinicaltrialsgov/show/NCT04107389. 2019.	Not relevant
369	Nct. Alcohol Use Disorders- Mobile Based Brief Intervention Treatment (AMBIT): a Pilot RCT. https://clinicaltrialsgov/show/NCT04078360. 2019.	Not relevant
370	Nct. Feasibility of Collecting Stress Biomarkers Among Youth Experiencing Homelessness. https://clinicaltrialsgov/show/NCT04004520. 2019.	Not relevant
371	Nct. Digital Prevention of Asthma. https://clinicaltrialsgov/show/NCT04132778. 2019.	Not relevant
372	Nct. Efficacy and Effectiveness of a Self-applied Online Program to Promote Resilience and Coping Skills in College Students. https://clinicaltrialsgov/show/NCT03903978. 2019.	Not relevant
373	Nct. Abobotulinum Toxin and Neubotulinum Toxin Injection in Cerivical Dystonia. https://clinicaltrialsgov/show/NCT03805152. 2019.	Not relevant
374	Nct. STRONGer Together: a Small Group Intervention for Children With Asthma and Anxiety/Depression. https://clinicaltrialsgov/show/NCT04089085. 2019.	Not relevant
375	Nct. Family Focused Intervention for Patients With Atrial Fibrillation. https://clinicaltrialsgov/show/NCT04165421. 2019.	Not relevant
376	Nct. Early Adolescent Skills for Emotions Tanzania Pilot. https://clinicaltrialsgov/show/NCT04082026. 2019.	Not relevant
377	Nct. Vitamin D Supplementation in the Armed Forces. https://clinicaltrialsgov/show/NCT03963128. 2019.	Not relevant
378	Nct. Preventing Violence by Teachers. https://clinicaltrialsgov/show/NCT03893851. 2019.	Not relevant
379	Nct. Branched-chain Amino Acid Supplementation for Hepatocellular Carcinoma. https://clinicaltrialsgov/show/NCT03908255. 2019.	Not relevant
380	Nct. Outcomes of Traumatic Brain Injury and External Validation of CRASH Prognostic Model. https://clinicaltrialsgov/show/NCT03932500. 2019.	Not relevant
381	Nct. Association Between Intakes of Protein, Calcium and Milk With Gene Expression and Linear Growth of School Aged Children. https://clinicaltrialsgov/show/NCT03895151. 2019.	Not relevant
382	Nct. The Effect of Listening to Lullabies on Anxiety and Attachment in Pregnancy. https://clinicaltrialsgov/show/NCT04064320. 2019.	Not relevant
383	Nct. Evaluation of 3T, a Sex-Positive HIV/STI Mobile App Intervention for Young Black Men Ages 14-17 Attracted to Men. https://clinicaltrialsgov/show/NCT04135443. 2019.	Not relevant
384	Nct. Effects of Virtual Reality on Pain, Fear and Anxiety During Blood Draw in Children Aged 5-12 Years Old. https://clinicaltrialsgov/show/NCT04040036. 2019.	Not relevant
385	Nguyen PH, Frongillo EA, Kim SS, Zongrone AA, Jilani A, Tran LM, et al. Information Diffusion and Social Norms Are Associated with Infant and Young Child Feeding Practices in Bangladesh. J Nutr. 2019;149(11):2034‐45.	Not relevant
386	Ning P, Cheng P, Schwebel DC, Yang Y, Yu R, Deng J, et al. An App-Based Intervention for Caregivers to Prevent Unintentional Injury Among Preschoolers: cluster Randomized Controlled Trial. JMIR mHealth and uHealth. 2019;7(8):e13519.	Not relevant
387	Nirmala V, Edison JS, Vijayaraghavan, Suni MS. Effectiveness of the Comprehensive Intervention Package on the Psychological Variables among Adolescents. International journal of nursing education. 2019;11(1):102‐8.	Excluded; Not depression or anxiety
388	Okajima I, Tanizawa N, Harata M, Chang J, Suh S, Yang CM, et al. Effect of email-delivered CBT-I on insomnia, anxiety, and depression for university students in Japan: a randomized controlled trial. Sleep medicine. 2019;64:S285‐S6.	Not relevant
389	Okello ES, Grosskurth H, Makata K, McHaro O, Kinungh'i S, Kapiga S, et al. Does a school based intervention to engage parents change opportunity for handwashing with soap at home? practical experience from an on-going randomized trial in northwest Tanzania. American journal of tropical medicine and hygiene. 2019;101(5):196.	Not relevant
390	Okyere CY, Pangaribowo EH, Gerber N. Household Water Quality Testing and Information: identifying Impacts on Health Outcomes and Sanitation- and Hygiene-Related Risk-Mitigating Behaviors. Evaluation review. 2019;43(6):370‐95.	Not relevant
391	Omondi P, Burugu M, Matoke-Muhia D, Too E, Nambati EA, Chege W, et al. Gametocyte clearance in children, from western Kenya, with uncomplicated Plasmodium falciparum malaria after artemether-lumefantrine or dihydroartemisinin-piperaquine treatment. Malar J. 2019;18(1):398.	Not relevant
392	Ostergaard SD, McGrath JJ, Mors O, Mortensen PB, Petersen LV. P.059 The association between the polygenic risk score for bipolar disorder and school grades. European neuropsychopharmacology. 2019;29:S60‐S1.	Not relevant
393	Oswald WE, Halliday KE, McHaro C, Witek-McManus S, Kepha S, Gichuki PM, et al. Domains of transmission and association of community, school, and household sanitation with soil-transmitted helminth infections among children in coastal Kenya. PLoS neglected tropical diseases. 2019;13(11):e0007488.	Not relevant
394	Pactr. Development, implementation and evaluation of a CBT-based intervention for the management of anxiety symptoms in South African children with visual impairments. https://trialsearchwhoint/Trial2aspx?TrialID=PACTR201906746835089. 2019.	Not relevant
395	Pactr. Bukhali: building knowledge, optimising physical and mental health, and setting up healthier life trajectories in South Africa. https://trialsearchwhoint/Trial2aspx?TrialID=PACTR201903750173871. 2019.	Not relevant
396	Park CHK, Lee JW, Lee SY, Moon JJ, Jeon DW, Shim SH, et al. The Korean Cohort for the Model Predicting a Suicide and Suicide-related Behavior: study rationale, methodology, and baseline sample characteristics of a long-term, large-scale, multi-center, prospective, naturalistic, observational cohort study. Comprehensive psychiatry. 2019;88:29‐38.	Not relevant
397	Pettifor A, Wamoyi J, Balvanz P, Gichane MW, Maman S. Cash plus: exploring the mechanisms through which a cash transfer plus financial education programme in Tanzania reduced HIV risk for adolescent girls and young women. J Int AIDS Soc. 2019;22 Suppl 4(Suppl Suppl 4):e25316.	Not relevant
398	Pickering AJ, Njenga SM, Steinbaum L, Swarthout J, Lin A, Arnold BF, et al. Effects of single and integrated water, sanitation, handwashing, and nutrition interventions on child soil-transmitted helminth and Giardia infections: a cluster-randomized controlled trial in rural Kenya. PLoS medicine. 2019;16(6):e1002841.	Not relevant
399	Pimrat T, Arpaporn P, Sunee L, Paranee V, Sarah Anne S. Effects of School-Based Participation Program to Prevent Multiple Risk Behaviors in Thai Male Adolescents. Pacific Rim international journal of nursing research. 2019;23(3):228‐42.	Not relevant
400	Pokhrel P, Dalisay F, Pagano I, Buente W, Guerrero E, Herzog TA. Adolescent Tobacco and Betel Nut Use in the US-Affiliated Pacific Islands: evidence From Guam. American journal of health promotion. 2019;33(7):1058‐62.	Not relevant
401	Puspitasari I, Mulyono S, Kusumawati DN. The Effect of Interactive Education with 3-Dimensional Puzzles on the Injury-Prevention Behaviours of School-Age Children. Comprehensive child & adolescent nursing. 2019;42:173‐8.	Not relevant
402	Rafieyan-Kopaei Z, Fathian-Dastgerdi Z, Tarrahi MJ, Zamani-Alavijeh F. Effectiveness of message-framing intervention on complementary feeding related behaviors among mothers with infants aged 4-8 months: a 3-arm randomized controlled trial. Italian journal of pediatrics. 2019;45(1):158.	Not relevant
403	Rehnstrom Loi U, Otieno B, Oguttu M, Gemzell-Danielsson K, Klingberg-Allvin M, Faxelid E, et al. Abortion and contraceptive use stigma: a cross-sectional study of attitudes and beliefs in secondary school students in western Kenya. Sexual and reproductive health matters. 2019;27(3):1652028.	Not relevant
404	Robertson CL, Halcon L, Hoffman SJ, Osman N, Mohamed A, Areba E, et al. Health Realization Community Coping Intervention for Somali Refugee Women. Journal of immigrant & minority health. 2019;21(5):1077‐84.	Not relevant
405	Robinson M, Koplin JJ, Field MJ, Sasaki M, Peters RL, McWilliam V, et al. Patterns of Carriage of Prescribed Adrenaline Autoinjectors in 10- to 14-Year-Old Food-Allergic Students: a Population-Based Study. The journal of allergy and clinical immunology In practice. 2019;7(2):437‐43.	Not relevant
406	Rowe A, Titterington J, Taggart L. A classroom-based intervention targeting working memory, attention and language skills in 4-5 year olds (RECALL): study protocol for a cluster randomised feasibility trial. Pilot and feasibility studies. 2019;5(1).	Not relevant
407	Ruiz-Casares M, Lilley S, Thombs BD, Platt RW, Scott S, Isdijoso W, et al. Protocol for a cluster randomised controlled trial evaluating a parenting with home visitation programme to prevent physical and emotional abuse of children in Indonesia: the Families First Programme. BMJ Open. 2019;9(1):e021751.	Not relevant
408	Salimi N, Karimi-Shahanjarini A, Rezapur-Shahkolai F, Hamzeh B, Roshanaei G, Babamiri M. The Effect of an Anti-Bullying Intervention on Male Students' Bullying-victimization Behaviors and Social Competence: a Randomized Controlled Trial in Deprived Urban Areas. J. 2019;19(4):e00461.	Not relevant
409	Salwa M, Atiqul Haque M, Khalequzzaman M, Al Mamun MA, Bhuiyan MR, Choudhury SR. Towards reducing behavioral risk factors of non-communicable diseases among adolescents: protocol for a school-based health education program in Bangladesh. BMC Public Health. 2019;19(1):1002.	Not relevant
410	Sanchez ZM, Valente JY, Pereira APD, Cogo-Moreira H, Melo MHS, Caetano SC, et al. Effectiveness evaluation of the school-based drug prevention program #Tamojunto2.0: protocol of a cluster randomized controlled trial. BMC Public Health. 2019;19(1):750.	Not relevant
411	Sandner M. Effects of early childhood intervention on fertility and maternal employment: evidence from a randomized controlled trial. Journal of health economics. 2019;63:159‐81.	Not relevant
412	Santoro M, Ota V, Spindola L, Vieira-Fonseca T, Salum G, Pan P, et al. T58EVALUATION OF POLYGENIC RISK SCORE PERFORMANCE IN AN ADMIXED BRAZILIAN COHORT. European neuropsychopharmacology. 2019;29:S246‐S7.	Not relevant
413	Seo G, Joseph JMB, Confident N, Jean E, Louis B, Bell T, et al. The FANMI ("my FAMILY" in Creole) study to evaluate community-based cohort care for adolescent and young women living with HIV in Haiti: protocol for a randomized controlled trial. BMC Public Health. 2019;19(1):1749.	Not relevant
414	Shahkolai FR, Bandehelahi K, Shahanjarini AK, Farhadian M. The factors related to mother's beliefs and behaviors concerning the prevention of poisoning among children under the age of five, using the Health Belief Model. Turkish journal of pediatrics. 2019;61(5):749‐56.	Not relevant
415	Shankar M, Fagnano M, Blaakman SW, Rhee H, Halterman JS. Depressive Symptoms Among Urban Adolescents with Asthma: a Focus for Providers. Academic pediatrics. 2019;19(6):608‐14.	Not relevant
416	Sharma SV, Vandewater E, Chuang RJ, Byrd-Williams C, Kelder S, Butte N, et al. Impact of the coordinated approach to child health early childhood program for obesity prevention among preschool children: the Texas Childhood Obesity Research Demonstration Study. Childhood obesity (Print). 2019;15(1):1‐13.	Not relevant
417	Shirley Moore SMM, Borawski E. Randomized trial of the effects of two family-based interventions on BMI in lowincome urban youth. European journal of preventive cardiology. 2019;26:S53‐S4.	Not relevant
418	Si M, Su X, Jiang Y, Qiao Y, Liu Y. Interventions to improve human papillomavirus vaccination among Chinese female college students: study protocol for a randomized controlled trial. BMC Public Health. 2019;19(1):1546.	Not relevant
419	Smith JR, Greaves CJ, Thompson JL, Taylor RS, Jones M, Armstrong R, et al. The community-based prevention of diabetes (ComPoD) study: a randomised, waiting list controlled trial of a voluntary sector-led diabetes prevention programme. International journal of behavioral nutrition and physical activity. 2019;16(1):112.	Not relevant
420	Soltanimehr E, Bahrampour E, Yousefvand Z. Efficacy of diode and CO2 lasers along with calcium and fluoride-containing compounds for the remineralization of primary teeth. BMC Oral Health. 2019;19(1):N.PAG.	Not relevant
421	Stein RI, Strickland JR, Tabak RG, Dale AM, Colditz GA, Evanoff BA. Design of a randomized trial testing a multi-level weight-control intervention to reduce obesity and related health conditions in low-income workers. Contemp Clin Trials. 2019;79:89‐97.	Not relevant
422	Sun Q, Lou VW, Dai A, To C, Wong SY. The Effectiveness of the Young–Old Link and Growth Intergenerational Program in Reducing Age Stereotypes. Research on social work practice. 2019;29(5):519‐28.	Not relevant
423	Tabur S, Tufan AE, Ceri V, Semerci B. Syrian Civil War’s effects on Turkish school children: prevalence and predictors of psychopathology*. Psychiatry and clinical psychopharmacology. 2019;29(4):811‐6.	Not relevant
424	Takeuchi H, Khan MA, Zaman K, Takanashi S, Hasan SMT, Yunus M, et al. Classification of Wheezing Children in Rural Bangladesh by Intensity of Ascaris Infection, Total and Specific IgE Levels, History of Pneumonia, and Other Risk Factors. Journal of immunology research. 2019;2019.	Not relevant
425	Taylor L, Waite P, Halldorsson B, Percy R, Violato M, Creswell C. Protocol for a randomised controlled feasibility study examining the efficacy of brief cognitive therapy for the Treatment of Anxiety Disorders in Adolescents (TAD-A). Trials. 2019;20(1):240.	Not relevant
426	Tctr. Enhancing family based long term care with a model of community integrated intermediary care (CIIC) service for Thai older adults in Chiang Mai, Thailand. https://trialsearchwhoint/Trial2aspx?TrialID=TCTR20190412004. 2019.	Not relevant
427	Thapa K, Bhandari PM, Neupane D, Bhochhibhoya S, Rajbhandari-Thapa J, Pathak RP. Physical activity and its correlates among higher secondary school students in an urban district of Nepal. BMC Public Health. 2019;19(1):886.	Not relevant
428	Thapa P, Bangura AH, Nirola I, Citrin D, Belbase B, Bogati B, et al. The power of peers: an effectiveness evaluation of a cluster-controlled trial of group antenatal care in rural Nepal. Reprod Health. 2019;16(1):150.	Not relevant
429	Theodosiou G, Montgomery S, Metsini A, Dalgard FJ, Svensson Å, Kobyletzki LB. Burden of Atopic Dermatitis in Swedish Adults: a Population-based Study. Acta dermato-venereologica. 2019;99(11):964‐70.	Not relevant
430	Thompson K, Leadbeater B, Ames M, Merrin GJ. Associations Between Marijuana Use Trajectories and Educational and Occupational Success in Young Adulthood. Prev Sci. 2019;20(2):257‐69.	Not relevant
431	Tucker KM, Ingram M, Doubleday K, Piper R, Carvajal SC. La Vida Buena (The Good Life) evaluation: a quasi experimental intervention of a community health worker-led family-based childhood obesity program for Latino children 5-8 years of age on the US-Mexico border. BMC Public Health. 2019;19(1):759.	Not relevant
432	Tülay KA, Güler C. The Effect of a Social Skills Program on Violent Behaviors in Children Aged 60~72 Months. Journal of Korean Academy of Nursing. 2019;49(6):771‐82.	Not relevant
433	Tweyongyere R, Nassanga BR, Muhwezi A, Odongo M, Lule SA, Nsubuga RN, et al. Effect of Schistosoma mansoni infection and its treatment on antibody responses to measles catch-up immunisation in pre-school children: a randomised trial. PLoS neglected tropical diseases. 2019;13(2):e0007157.	Not relevant
434	Ursache A, Dawson-McClure S, Siegel J, Brotman LM. Predicting early emotion knowledge development among children of colour living in historically disinvested neighbourhoods: consideration of child pre-academic abilities, self-regulation, peer relations and parental education. Cognition & emotion. 2019;33(8):1562‐76.	Not relevant
435	Vajdic CM, Perez-Concha O, Rhee J, Dobbins T, Ward R, Schaffer A, et al. Risk factors for cancer registry-notified cancer of unknown primary site (CUP). Asia-Pacific journal of clinical oncology. 2019;15(SUPPL 9):84‐5.	Not relevant
436	van Zwieten A, Caldwell P, Howard K, Tong A, Craig JC, Alexander S, et al. NAV-KIDS2 trial: protocol for a multi-centre, staggered randomised controlled trial of a patient navigator intervention in children with chronic kidney disease. BMC Nephrol. 2019;20(1):134.	Not relevant
437	Veatupu L, Puloka V, Smith M, McKerchar C, Signal L. Meâ€™akai in Tonga: exploring the nature and context of the food Tongan children eat in haâ€™apai using wearable cameras. International journal of environmental research and public health. 2019;16(10).	Not relevant
438	Vizeshfar F, Zare M, Keshtkaran Z. Role-play versus lecture methods in community health volunteers. Nurse Educ Today. 2019;79:175‐9.	Not relevant
439	Vreeman RC, Nyandiko WM, Marete I, Mwangi A, McAteer CI, Keter A, et al. Evaluating a patient-centred intervention to increase disclosure and promote resilience for children living with HIV in Kenya. AIDS (London, England). 2019;33 Suppl 1:S93‐S101.	Not relevant
440	Wang J, Johnston DT, Lieberman JA, Birchwood C, Acaster S, de Vries J, et al. Impact of Peanut Allergy on Quality of Life: baseline Results from PALISADE, a Phase 3, Double-Blind, Placebo-Controlled Trial for AR101 Oral Immunotherapy. Journal of allergy and clinical immunology. 2019;143(2):AB155.	Not relevant
441	Waruingi D, Mung'ayi V, Gisore E, Wanyonyi S. A randomised controlled trial of the effect of laryngeal mask airway manometry on postoperative sore throat in spontaneously breathing adult patients presenting for surgery at a university teaching hospital. African historical studies. 2019;19(1):1705‐15.	Not relevant
442	Weisleder A, Cates CB, Harding JF, Johnson SB, Canfield CF, Seery AM, et al. Links between Shared Reading and Play, Parent Psychosocial Functioning, and Child Behavior: evidence from a Randomized Controlled Trial. Journal of pediatrics. 2019;213:187‐95.e1.	Not relevant
443	Wenzel KR, Burgower R, Wildberger J, Fishman M, Vo H. Youth opioid recovery support intervention: home delivery of extended release naltrexone. Journal of addiction medicine. 2019;13(3):E42.	Not relevant
444	Wiangkham T, Uthaikhup S, Rushton AB. Pragmatic cluster randomised double-blind pilot and feasibility trial of an active behavioural physiotherapy intervention for acute non-specific neck pain: a mixed-methods protocol. BMJ Open. 2019;9(9):e029795.	Not relevant
445	Wichaidit W, Steinacher R, Okal JA, Whinnery J, Null C, Kordas K, et al. Effect of an equipment-behavior change intervention on handwashing behavior among primary school children in Kenya: the Povu Poa school pilot study. BMC Public Health. 2019;19(1):647.	Not relevant
446	Wu D, Tang W, Lu H, Zhang TP, Cao B, Ong JJ, et al. Leading by Example: web-Based Sexual Health Influencers Among Men Who Have Sex With Men Have Higher HIV and Syphilis Testing Rates in China. J Med Internet Res. 2019;21(1):e10171.	Not relevant
447	Xiao D, Wang T, Huang Y, Wang W, Zhao M, Zhang WH, et al. Gender differences in the associations between types of childhood maltreatment and sleep disturbance among Chinese adolescents. J Affect Disord. 2019.	Not relevant
448	Xu S, Dong X, Zhou R, Shen X, Feng R, Cheng J, et al. Health service utilization following symptomatic respiratory tract infections and influencing factors among urban and rural residents in Anhui, China. Primary health care research & development. 2019;20:e150.	Not relevant
449	Yakubu I, Garmaroudi G, Sadeghi R, Tol A, Yekaninejad MS, Yidana A. Assessing the impact of an educational intervention program on sexual abstinence based on the health belief model amongst adolescent girls in Northern Ghana, a cluster randomised control trial. Reprod Health. 2019;16(1):124.	Not relevant
450	Yang J, Guo J, Tang Y, Huang L, Wiley J, Zhou Z, et al. The mediating effect of coping styles and self‐efficacy between perceived stress and satisfaction with QOL in Chinese adolescents with type 1 diabetes. Journal of advanced nursing (john wiley & sons, inc). 2019;75(7):1439‐49.	Not relevant
451	Yeh V-H, Sherwood G, Durham CF, Kardong-Edgren S, Schwartz TA, Beeber LS. Online Simulation-Based Mastery Learning with Deliberate Practice: developing Interprofessional Communication Skill. Clinical simulation in nursing. 2019;32:27‐38.	Not relevant
452	Young D, Ng PY, Cheng D, Hong LC. Effects of Physical Activity Intervention for Chinese People With Severe Mental Illness. Research on social work practice. 2019;29(7):796‐807.	Not relevant
453	Yousefi F, Darabi F, Khalajabadi Farahani F, Mohammadi MJ, Kaveh MH, Adeli Behrooz HR, et al. HIV/AIDS educational program for secondary school female students in Iran: a school-based randomized controlled trial. HIV medicine. 2019;20:103.	Not relevant
454	Zhang H, Wang Y, Liu Z, Chui EW. A Quasi-Trial Investigation of an In-Service Training to Improve Social Workers' Professional Competence in China. Research on social work practice. 2019;29(5):506‐18.	Not relevant
455	Zhang X, Xiao H, Chen Y. Evaluation of a WeChat‐based life review programme for cancer patients: a quasi‐experimental study. Journal of advanced nursing (john wiley & sons, inc). 2019;75(7):1563‐74.	Not relevant
456	Zhao F, Sun S, Xiong J, Zheng G. The effect of Baduanjin exercise on health-related physical fitness of college students: study protocol for a randomized controlled trial. Trials. 2019;20(1):569.	Not relevant
457	Zhao X, White KM, McD Young R. A TPB-Based Smoking Intervention among Chinese High School Students. Subst Use Misuse. 2019;54(3):459‐72.	Not relevant
458	Erratum regarding missing Declaration of Competing Interest statements in previously published articles (Preventive Medicine Reports (2018) 10 (136–143), (S2211335518300378), (10.1016/j.pmedr.2018.02.018)). Preventive medicine reports. 2020;20.	Not relevant
459	Abiogu GC, Ede MO, Amaeze FE, Nnamani O, Agah JJ, Ogheneakoke CE, et al. Impact of rational emotive behavioral therapy on personal value system of students with visual impairment: a group randomized control study. Medicine (Baltimore). 2020;99(45):e22333.	Not relevant
460	Abiyu C, Belachew T. Effect of complementary feeding behavior change communication delivered through community-level actors on dietary adequacy of infants in rural communities of West Gojjam Zone, Northwest Ethiopia: a cluster-randomized controlled trial. PLoS ONE. 2020;15(9):e0238355.	Not relevant
461	Actrn. The Pasifika Preventing Diabetes Programme: a lifestyle intervention through community activation and peer support among Pasifika people. https://trialsearchwhoint/Trial2aspx?TrialID=ACTRN12620001101976. 2020.	Not relevant
462	Actrn. The School-led Preventure study: preventing adolescent mental illness & substance use through personality-targeted intervention delivered by school staff. https://trialsearchwhoint/Trial2aspx?TrialID=ACTRN12620000790943. 2020.	Not relevant
463	Actrn. Culturally-adapted Resourceful Adolescent Program to improve the mental health of adolescents in Vietnam. https://trialsearchwhoint/Trial2aspx?TrialID=ACTRN12620000088943. 2020.	Not relevant
464	Actrn. Preschool HABIT-ILE: a randomised controlled trial to determine efficacy of intensive rehabilitation compared to usual care to improve motor skills of children, aged 2 to 5 years, with bilateral cerebral palsy. https://trialsearchwhoint/Trial2aspx?TrialID=ACTRN12620000071921. 2020.	Not relevant
465	Adhikari RP, Williamson R, Sparling TM, Ferguson E, Cunningham K. Parental depression and nutrition: findings from a cross-sectional household survey in Nepal. Public Health Nutr. 2020;23(16):2983‐93.	Not relevant
466	Agboeze MU, Ugwuanyi CS, Okeke CIO, Ugwu GC, Obikwelu CL, Obiozor EE, et al. Efficacy of music-based cognitive behavior therapy on the management of test-taking behavior of children in basic science using a randomized trial group: implication for community development. Medicine (Baltimore). 2020;99(34):e21535.	Not relevant
467	Aguilera A, Figueroa CA, Hernandez-Ramos R, Sarkar U, Cemballi A, Gomez-Pathak L, et al. MHealth app using machine learning to increase physical activity in diabetes and depression: clinical trial protocol for the DIAMANTE Study. BMJ Open. 2020;10(8):e034723.	Not relevant
468	Akbari-Chehrehbargh Z, Tavafian SS, Montazeri A. Effectiveness of a theory-based back care intervention on spine-related behavior among pupils: a school-based randomised controlled trial (T-Bak study). BMC Public Health. 2020;20(1):805.	Not relevant
469	Akinola MT, Uba A, Umar AF, Agbo EB. Asymptomatic Rotavirus infections among children in Maiduguri, Borno state, Northeast, Nigeria. Annals of African medicine. 2020;19(3):198‐202.	Not relevant
470	Alcocer-Bruno C, Ferrer-Cascales R, Ruiz-Robledillo N, Sanchez-Sansegundo M, Zaragoza-Marti A. Personal and lifestyle determinants of hiv transmission risk in Spanish university students. International journal of environmental research and public health. 2020;17(22):1‐17.	Not relevant
471	Alemayehu B, Ayele BT, Kloos H, Ambelu A. Individual and community-level risk factors in under-five children diarrhea among agro-ecological zones in southwestern Ethiopia. International journal of hygiene and environmental health. 2020;224:113447.	Not relevant
472	Ali K, Adil SO, Akber S, Khan S, Lal N, Bhutto Z, et al. Awareness About Ebola Virus Disease Among the Health Care Professionals in Karachi, Pakistan. Hospital pharmacy. 2020;55(2):102‐7.	Not relevant
473	Asrese K, Muche H. Online activities as risk factors for Problematic internet use among students in Bahir Dar University, North West Ethiopia: a hierarchical regression model. PLoS ONE. 2020;15(9):e0238804.	Not relevant
474	Austrian K, Soler-Hampejsek E, Behrman JR, Digitale J, Jackson Hachonda N, Bweupe M, et al. The impact of the Adolescent Girls Empowerment Program (AGEP) on short and long term social, economic, education and fertility outcomes: a cluster randomized controlled trial in Zambia. BMC Public Health. 2020;20(1):349.	Not relevant
475	Bahadivand S, Doosti-Irani A, Karami M, Qorbani M, Mohammadi Y. Prevalence of high-risk behaviors in reproductive age women in Alborz province in 2019 using unmatched count technique. BMC Womens Health. 2020;20(1):186.	Not relevant
476	Bakir N, Beji NK. Impact of Healthy Lifestyle Behavior Training in University Students with Premenstrual Complaints. International journal of caring sciences. 2020;13(2):1372‐81.	Not relevant
477	Beleigoli A, Andrade AQ, Diniz MF, Ribeiro AL. Personalized Web-Based Weight Loss Behavior Change Program With and Without Dietitian Online Coaching for Adults With Overweight and Obesity: randomized Controlled Trial. J Med Internet Res. 2020;22(11):e17494.	Not relevant
478	Bisen SS, Deshpande Y. Prevalence, predictors, psychological correlates of internet addiction among college students in India: A comprehensive study. Anadolu Psikiyatri Dergisi. 2020;21(2):117‐23.	Not relevant
479	Boti N, Hussen S, Ayele G, Mersha A, Gebeyehu S, Kassa M, et al. Community perception and attitude towards people with schizophrenia among residents of Arba Minch Zuria District, arba minch health and demographic surveillance sites system (AM-HDSS), ethiopia: cross-section study. Risk management and healthcare policy. 2020;13:1437‐46.	Not relevant
480	Brinker TJ, Faria BL, de Faria OM, Klode J, Schadendorf D, Utikal JS, et al. Effect of a Face-Aging Mobile App-Based Intervention on Skin Cancer Protection Behavior in Secondary Schools in Brazil: a Cluster-Randomized Clinical Trial. JAMA dermatology. 2020;156(7):737‐45.	Not relevant
481	Brown V, Williams J, McGivern L, Sawyer S, Orellana L, Luo W, et al. Protocol for economic evaluation alongside the SHINE (Supporting Healthy Image, Nutrition and Exercise) cluster randomised controlled trial. BMJ Open. 2020;10(8):e038050.	Not relevant
482	Bulut M, Küçük Alemdar D, Bulut A, Şalcı G. The Effect of Music Therapy, Hand Massage, and Kaleidoscope Usage on Postoperative Nausea and Vomiting, Pain, Fear, and Stress in Children: a Randomized Controlled Trial. Journal of perianesthesia nursing : official journal of the american society of perianesthesia nurses. 2020;35(6):649‐57.	Not relevant
483	Capeding MR, Alberto E, Sil A, Saluja T, Teshome S, Kim DR, et al. Immunogenicity, safety and reactogenicity of a Phase II trial of Vi-DT typhoid conjugate vaccine in healthy Filipino infants and toddlers: a preliminary report. Vaccine. 2020;38(28):4476‐83.	Not relevant
484	Carlson C, Namy S, Norcini Pala A, Wainberg ML, Michau L, Nakuti J, et al. Violence against children and intimate partner violence against women: overlap and common contributing factors among caregiver-adolescent dyads. BMC Public Health. 2020;20(1):124.	Not relevant
485	Chhabra D, Lovero KL, Adam S, Bila C, Eduarda Fernandes M, Rodrigues T, et al. 1.13 MENTAL DISORDERS AND HEALTH CARE SEEKING AMONG MOZAMBICAN ADOLESCENTS. Journal of the American Academy of Child and Adolescent Psychiatry. 2020;59(10):S143.	Not relevant
486	Chilanga E, Collin-Vezina D, Khan MN, Riley L. Prevalence and determinants of intimate partner violence against mothers of children under-five years in Central Malawi. BMC Public Health. 2020;20(1):1848.	Not relevant
487	Chiu IT, Huang TY, Ong JR, Ou JC, Chen PL, Ma HP. Association between Sleep Deprivation in Caregivers and Risk of Injury among Toddlers: a Propensity Score Analysis. Biomed Res Int. 2020;2020:9421712.	Not relevant
488	Collins BN, Nair US, DiSantis KI, Hovell MF, Davis SM, Rodriguez D, et al. Long-term Results From the FRESH RCT: sustained Reduction of Children's Tobacco Smoke Exposure. American journal of preventive medicine. 2020;58(1):21‐30.	Not relevant
489	Ctri. Health promotion against Non-communicable diseases risk factors. https://trialsearchwhoint/Trial2aspx?TrialID=CTRI/2020/10/028700. 2020.	Not relevant
490	Dalrymple KV, Flynn AC, Seed PT, Briley AL, O'Keeffe M, Godfrey KM, et al. Associations between dietary patterns, eating behaviours, and body composition and adiposity in 3-year-old children of mothers with obesity. Pediatric obesity. 2020;15(5):e12608.	Not relevant
491	Datiko DG, Jerene D, Suarez P. Stigma matters in ending tuberculosis: nationwide survey of stigma in Ethiopia. BMC Public Health. 2020;20(1):190.	Not relevant
492	Davies SL, Smith TL, Murphy B, Crawford MS, Kaiser KA, Clay OJ. CITY health II - using entertainment education and social media to reduce HIV among emerging adults: a protocol paper for the beat HIVe project. Contemp Clin Trials. 2020;99:106167.	Not relevant
493	Dibley MJ, Alam A, Fahmida U, Ariawan I, Titaley CR, Htet MK, et al. Evaluation of a Package of Behaviour Change Interventions (Baduta Program) to Improve Maternal and Child Nutrition in East Java, Indonesia: protocol for an Impact Study. JMIR Res Protoc. 2020;9(9):e18521.	Not relevant
494	Divakaruni VL, Jacob RA. A trauma education pilot curriculum for patients in urban primary care. J Gen Intern Med. 2020;35(SUPPL 1):S40‐S1.	Not relevant
495	Drks. Clinical and Cost-Effectiveness of PSYCHOnlineTHERAPY: a multicenter blended outpatient psychotherapy cluster randomized controlled trial for patients with depressive and anxiety disorders. https://trialsearchwhoint/Trial2aspx?TrialID=DRKS00023973. 2020.	Not relevant
496	Dusing SC, Burnsed JC, Brown SE, Harper AD, Hendricks-Munoz KD, Stevenson RD, et al. Efficacy of Supporting Play Exploration and Early Development Intervention in the First Months of Life for Infants Born Very Preterm: 3-Arm Randomized Clinical Trial Protocol. Physical therapy. 2020;100(8):1343‐52.	Not relevant
497	Ede MO, Omeje JC, Ncheke DC, Agah JJ, Chinweuba NH, Amoke CV. Assessment of the Effectiveness of Group Cognitive Behavioural Therapy in Reducing Pathological Gambling. Journal of gambling studies. 2020;36(4):1325‐39.	Not relevant
498	Edward A, Jung Y, Chhorvann C, Ghee AE, Chege J. Can social accountability mechanisms using community scorecards improve quality of pediatric care in rural Cambodia? International journal for quality in health care : journal of the international society for quality in health care. 2020;32(6):364‐72.	Not relevant
499	Evangeli M, Foster C, Musiime V, Fidler S, Seeley J, Gnan G. A randomised feasibility trial of an intervention to support sharing of HIV status for 18–25-year olds living with perinatally acquired HIV compared with standard care: HIV Empowering Adults’ Decisions to Share—UK/Uganda Project (HEADS-UP). Pilot and feasibility studies. 2020;6(1).	Not relevant
500	Fan S, Liu Z, Luo Z, Yu M, Ouyang L, Gong H, et al. Effect of availability of HIV self-Testing on HIV testing frequency among men who have sex with men attending university in China (UniTest): protocol of a stepped-wedge randomized controlled trial. BMC Infect Dis. 2020;20(1):149.	Not relevant
501	Fatori D, Argeu A, Brentani H, Chiesa A, Fracolli L, Matijasevich A, et al. Maternal Parenting Electronic Diary in the Context of a Home Visit Intervention for Adolescent Mothers in an Urban Deprived Area of São Paulo, Brazil: randomized Controlled Trial. JMIR mHealth and uHealth. 2020;8(7):e13686.	Not relevant
502	Fernandez-Jimenez R, Jaslow R, Bansilal S, Diaz-Munoz R, Fatterpekar M, Santana M, et al. Different Lifestyle Interventions in Adults From Underserved Communities: the FAMILIA Trial. J Am Coll Cardiol. 2020;75(1):42‐56.	Not relevant
503	Ferreira da Silva dos Santos S, Bordin D, Dornelas de Souza EF, Freitas Junior IF. Study protocol and baseline characteristics of “SCHOOL IN ACTION” program on support to physical activity and healthy lifestyles in adolescents. Contemporary clinical trials communications. 2020;17.	Not relevant
504	Fettes DL, Aarons GA, Brew V, Ledesma K, Silovsky J. Implementation of a trauma-informed, evidence-informed intervention for Latinx families experiencing interpersonal violence and child maltreatment: protocol for a pilot randomized control trial of SafeCare+®. Pilot and feasibility studies. 2020;6(1).	Not relevant
505	Freeman MC, Ellis AS, Ogutu EA, Caruso BA, Linabarger M, Micek K, et al. Impact of a demand-side integrated WASH and nutrition community-based care group intervention on behavioural change: a randomised controlled trial in western Kenya. BMJ glob. 2020;5(11).	Not relevant
506	Geetha Priya PR, Asokan S, Kandaswamy D, Shyam S. Impact of different modes of school dental health education on oral health-related knowledge, attitude and practice behaviour: an interventional study. European archives of paediatric dentistry: official journal of the european academy of paediatric dentistry. 2020;21(3):347‐54.	Not relevant
507	Gerber M, Ayekoe SA, Beckmann J, Bonfoh B, Coulibaly JT, Daouda D, et al. Effects of school-based physical activity and multi-micronutrient supplementation intervention on growth, health and well-being of schoolchildren in three African countries: the KaziAfya cluster randomised controlled trial protocol with a 2 Ã— 2 factorial design. Trials. 2020;21(1).	Not relevant
508	Gusnedi, Abdullah M, Witjaksono F, Mansyur M, Nurwidya F, Djuwita R, et al. Promotion of optimized food-based recommendations to improve dietary practices and nutrient intakes among Minangkabau women of reproductive age with dyslipidemia. Asia Pacific journal of clinical nutrition. 2020;29(2):334‐47.	Not relevant
509	Hegdahl HK, Sandoy IF. Effects of economic support and community dialogue on adolescent sexual behaviour: findings from a cluster-randomized controlled trial in Zambia. J Int AIDS Soc. 2020;23(SUPPL 4).	Not relevant
510	Hodgins S, Rajbhandari B, Joshi D, Ban B, Khatry S, Mullany LC. Community-based cluster randomized controlled trial: empowering households to identify and provide appropriate care for low-birthweight newborns in Nepal. BMC Public Health. 2020;20(1):1274.	Not relevant
511	Isaksen KJ, Musonda P, Sandoy IF. Parent-child communication about sexual issues in Zambia: a cross sectional study of adolescent girls and their parents. BMC Public Health. 2020;20(1):1120.	Not relevant
512	Isrctn. Online post-traumatic stress disorder treatment for young people and their carers. https://trialsearchwhoint/Trial2aspx?TrialID=ISRCTN16876240. 2020.	Not relevant
513	Isrctn. RefugeesWellSchool: preventive school-based interventions to promote the mental well-being of refugee and migrant adolescents. http://wwwwhoint/trialsearch/Trial2aspx?TrialID=ISRCTN10386208. 2020.	Not relevant
514	Isrctn. Testing the effectiveness of Integrated Early Childhood Development Services in rural China. https://trialsearchwhoint/Trial2aspx?TrialID=ISRCTN17079089. 2020.	Not relevant
515	Isrctn. Evaluation of a behavioral intervention to improve child feces management practices in Odisha, India. https://trialsearchwhoint/Trial2aspx?TrialID=ISRCTN15831099. 2020.	Not relevant
516	Isrctn. Entitativity change for sustained reduction of stigma on mental illness. https://trialsearchwhoint/Trial2aspx?TrialID=ISRCTN10947557. 2020.	Not relevant
517	Isrctn. VisezEauÂ® (ReachforWater): a project to learn how to increase drinking of tap water and reduce drinking of bottled and sugary drinks among primary school children, with the aim of encouraging healthy weight and protecting the environment. https://trialsearchwhoint/Trial2aspx?TrialID=ISRCTN11371954. 2020.	Not relevant
518	Jahri Sheijani M, Chehrzad MM, Reza Masouleh S, Nezhad Leyli EK, Bidabadi E. The Effect of "Creating Opportunities for Parent Empowerment" Program on Parents of Children With Epilepsy and Other Chronic Neurological Conditions. Iranian journal of child neurology. 2020;14(1):65‐76.	Not relevant
519	Jaimes N, Monsalve AMM, Avila A, Tamayo C, Tenorio MSA. Effect of a sun protection tale on sun protection knowledge and behaviors among latin children. Journal of the Dermatology Nurses' Association. 2020;12(2).	Not relevant
520	Jasim AH, Majeed HM, Mohammed TR. Knowledge and protective health behaviors concerning risk factors for coronary heart disease among baghdad university students. Medico-legal update. 2020;20(2):234‐9.	Not relevant
521	Jawad M, Dogar O, Kanaan M, Ahluwalia J, Siddiqi K. Factors associated with dual use of waterpipe tobacco and cigarettes among adults in Pakistan. La revue de sante de la Mediterranee orientale / al-Majallah al-sihhiyah li-sharq al-mutawassit [Eastern Mediterranean health journal]. 2020;26(1):47‐54.	Not relevant
522	Joshi A, Kiran R. Gauging the effectiveness of music and yoga for reducing stress among engineering students: an investigation based on Galvanic Skin Response. Work (Reading, Mass). 2020;65(3):671‐8.	Not relevant
523	Kahrizeh M, Saberi M, Bashirgonbadi S. Effect of Spiritual-Religious Interventions on Anxiety, Depression, and Adjustment to Parental Divorce in Female High School Students. Health, spirituality & medical ethics journal. 2020;7(2):2‐8.	Not relevant
524	Karakuş Selçuk A, Yanikkerem E. The effect of web-based education on Pap smear behaviours of teachers. European journal of cancer care. 2020;29(3):e13202.	Not relevant
525	Khademian F, Aslani A, Ravangard R, Bastani P, Nami M, Jafari P. Efficacy of a web application for stress management among Iranian college students during COVID-19 outbreak: a study protocol for randomized controlled trials. Trials. 2020;21(1):1023.	Not relevant
526	Khoramnia S, Bavafa A, Jaberghaderi N, Parvizifard A, Foroughi A, Ahmadi M, et al. The effectiveness of acceptance and commitment therapy for social anxiety disorder: a randomized clinical trial. Trends in psychiatry and psychotherapy. 2020;42(1):30‐8.	Not relevant
527	Knytl P, Sebela A, Dorazilova A, Svancer P, Vorackova V, Jonas J, et al. P.518 Prodromal symptoms of psychotic disorder in non-help seeking population of Czech grammar and vocational schools. First phase of study. European neuropsychopharmacology. 2020;40:S293‐S4.	Not relevant
528	Komolafe MA, Olorunmoteni OE, Fehintola FO. Effect of Health Education on Level of Awareness and Knowledge of Nigerian In-School adolescents on Stroke and Its Risk Factors. Journal of stroke and cerebrovascular diseases. 2020;29(5):104757.	Not relevant
529	Kumar N, Forastiere L, Zhang T, Yang F, Li KT, Tang W, et al. Lack of sexual behavior disclosure may distort STI testing outcomes. BMC Public Health. 2020;20(1):616.	Not relevant
530	Kumari S, Jain R, Chawla B, Chawla S, Sharma S. Prevalence and socio-demographic determinants of tobacco use in Rohtak City, Haryana, India. American journal of translational research. 2020;14(6):LC01‐LC6.	Not relevant
531	Kumbu RK. The importance of knowledge towards schistosomiasis among school-aged children for improving disease control in the Democratic Republic of Congo. International journal of infectious diseases. 2020;101:326‐7.	Not relevant
532	Lad D, Ni Chaoimh C, Herlihy I, Roche G, Hourihane J, Irvine A. Can more be done to implement translational weaning advice for mothers? Allergy. 2020;75(SUPPL 109):336.	Not relevant
533	Lagerkvist CJ, Mutiso JM, Okello JJ, Muoki P, Oluoch-Kosura W, Heck S. Predictors of Intention to Integrate Biofortified Orange-fleshed Sweetpotato in Child Feeding: a Field Information Experiment in Rural Kenya. Ecology of food and nutrition. 2020;59(6):615‐38.	Not relevant
534	Lan YT, Liu XP, Fang HS. Randomized control study of the effects of executive function training on peer difficulties of children with attention-deficit/hyperactivity disorder C subtype. Applied neuropsychology Child. 2020;9(1):41‐55.	Not relevant
535	Lavner JA, Barton AW, Beach SRH. Direct and indirect effects of a couple-focused preventive intervention on children's outcomes: a randomized controlled trial with African American families. Journal of consulting and clinical psychology. 2020;88(8):696‐707.	Not relevant
536	Lenhart A, Morrison AC, Paz-Soldan VA, Forshey BM, Cordova-Lopez JJ, Astete H, et al. The impact of insecticide treated curtains on dengue virus transmission: a cluster randomized trial in Iquitos, Peru. PLoS neglected tropical diseases. 2020;14(4):e0008097.	Not relevant
537	Lin YQ, Zhuang WJ, Zheng FH, Zeng ZN, Wu YX, Wu SY, et al. Weekday and weekend sleep deprivation are associated with recurrent nightmare in adolescents: a cross-sectional study. Sleep medicine. 2020;76:36‐42.	Not relevant
538	Liu Y, Xiao Y, Ran H, He X, Jiang L, Wang T, et al. Association between parenting and non-suicidal self-injury among adolescents in Yunnan, China: a cross-sectional survey. Peerj. 2020;8.	Not relevant
539	Luo D, Yan X, Xu R, Zhang J, Shi X, Ma J, et al. Chinese trends in adolescent marriage and fertility between 1990 and 2015: a systematic synthesis of national and subnational population data. The Lancet Global health. 2020;8(7):e954‐e64.	Not relevant
540	Maguire A, Clarkson JE, Douglas GV, Ryan V, Homer T, Marshman Z, et al. Best-practice prevention alone or with conventional or biological caries management for 3- to 7-year-olds: the FiCTION three-arm RCT. Health technology assessment (Winchester, England). 2020;24(1):1‐174.	Not relevant
541	Manios Y, Lambrinou CP, Mavrogianni C, Cardon G, Lindström J, Iotova V, et al. Lifestyle Changes Observed among Adults Participating in a Family- and Community-Based Intervention for Diabetes Prevention in Europe: the 1st Year Results of the Feel4Diabetes-Study. Nutrients. 2020;12(7).	Not relevant
542	McCrae CS, Curtis AF, Craggs J, Deroche C, Sahota P, Siva C, et al. Protocol for the impact of CBT for insomnia on pain symptoms and central sensitisation in fibromyalgia: a randomised controlled trial. BMJ Open. 2020;10(9):e033760.	Not relevant
543	Menegaz AM, Quevedo L, Muniz LC, Finlayson TL, Ayala GX, Cascaes AM. Changes in young children's oral health-related behaviours and caregiver knowledge: a cluster randomized controlled trial in Brazil. Community dentistry and oral epidemiology. 2020;48(1):81‐7.	Not relevant
544	Mishra J, Sagar R, Parveen S, Kumaran S, Modi K, Maric V, et al. Closed-loop digital meditation for neurocognitive and behavioral development in adolescents with childhood neglect. Translational psychiatry. 2020;10(1):153.	Not relevant
545	Morse T, Tilley E, Chidziwisano K, Malolo R, Musaya J. Health Outcomes of an Integrated Behaviour-Centred Water, Sanitation, Hygiene and Food Safety Intervention-A Randomised before and after Trial. International journal of environmental research and public health. 2020;17(8).	Not relevant
546	Murray JM, Kimbrough EO, Krupka EL, Ramalingam A, Kumar R, Power JM, et al. Confirmatory factor analysis comparing incentivized experiments with self-report methods to elicit adolescent smoking and vaping social norms. Sci. 2020;10(1):15818.	Not relevant
547	Murta SG, Parada PO, da Silva Meneses S, Medeiros JVV, Balbino A, Rodrigues MC, et al. Dating SOS: a systematic and theory-based development of a web-based tailored intervention to prevent dating violence among Brazilian youth. BMC Public Health. 2020;20(1):391.	Not relevant
548	Mwangwa F, Charlebois E, Olio W, Ayieko J, Black D, Peng J, et al. Overlapping significant life events are associated with HIV viral non-suppression among youth in clinics in rural East Africa. J Int AIDS Soc. 2020;23(SUPPL 4).	Not relevant
549	Nair S, Chandramohan S, Sundaravathanam N, Rajasekaran AB, Sekhar R. Father Involvement in Early Childhood Care: insights From a MEL System in a Behavior Change Intervention Among Rural Indian Parents. Front. 2020;8:516.	Not relevant
550	Nam SJ, Cha C. Effects of a social-media-based support on premenstrual syndrome and physical activity among female university students in South Korea. Journal of psychosomatic obstetrics and gynaecology. 2020;41(1):47‐53.	Not relevant
551	Nasser A, Hull JT, Chowdhry FA, Adewole T, Liranso T, Schwabe S. Phase 3, randomized, double-blind, placebo-controlled study (P301) assessing efficacy and safety of extended-release viloxazine in children with ADHD. CNS spectrums. 2020;25(2):272.	Not relevant
552	Nasser A, Liranso T, Adewole T, Fry N, Hull JT, Chowdhry F, et al. A Phase III, Randomized, Placebo-controlled Trial to Assess the Efficacy and Safety of Once-daily SPN-812 (Viloxazine Extended-release) in the Treatment of Attention-deficit/Hyperactivity Disorder in School-age Children. Clinical therapeutics. 2020;42(8):1452‐66.	Not relevant
553	Nct. Brief Online Music Intervention (BOMI) in Improving the Mental Well-being of Young People in the Community in Hong Kong. https://clinicaltrialsgov/show/NCT04638244. 2020.	Not relevant
554	Nct. A Feasibility Study for Evaluating the Effectiveness of Mindhelper - a National Youth Mental Health Promotion Website. https://clinicaltrialsgov/show/NCT04650906. 2020.	Not relevant
555	Nct. Peer-delivered Brief Motivational Interviewing Via Instant Messaging Interaction in Reducing the Drug Abuse Among Youth. https://clinicaltrialsgov/show/NCT04672746. 2020.	Not relevant
556	Nct. Evaluation of a Comics-based Intervention to Promote Positive Body Image Among Adolescents in India. https://clinicaltrialsgov/show/NCT04317755. 2020.	Not relevant
557	Nct. Evaluating Dove Confident Me in India. https://clinicaltrialsgov/show/NCT04289272. 2020.	Not relevant
558	Nct. Youth-friendly Sexual and Reproductive Healthcare Pilot in Mumbai, India. https://clinicaltrialsgov/show/NCT04307849. 2020.	Not relevant
559	Nct. Combined Eating Disorder and Weight Loss Online Guided-Self Help Intervention. https://clinicaltrialsgov/show/NCT04248686. 2020.	Not relevant
560	Nct. Effectiveness of School-Based Weight Management Program in Overweight and Obese Children Between 8-11 Years. https://clinicaltrialsgov/show/NCT04459130. 2020.	Not relevant
561	Nct. Early Adolescent Skills for Emotions (EASE)-Pilot Cluster Randomized Controlled Trial (cRCT) in Public Schools of Rural Pakistan. https://clinicaltrialsgov/show/NCT04254393. 2020.	Not relevant
562	Nct. The Effect of Web Based Reproductive Health Education on Sexual Myths and Risky Behaviors in University Students. https://clinicaltrialsgov/show/NCT04579432. 2020.	Not relevant
563	Nct. The HIMALAYAS Pilot Study. https://clinicaltrialsgov/show/NCT04598646. 2020.	Not relevant
564	Nct. CBD Oil for Reducing Emotional Impact of COVID-19. https://clinicaltrialsgov/show/NCT04603781. 2020.	Not relevant
565	Nct. Mindfulness-based Cognitive Therapy for Patients With Inflammatory Bowel Disease. https://clinicaltrialsgov/show/NCT04646785. 2020.	Not relevant
566	Nct. Effects of Bicycle-sharing Program on Health. https://clinicaltrialsgov/show/NCT04629261. 2020.	Not relevant
567	Nct. Rivaroxaban vs. Warfarin in CVT Treatment. https://clinicaltrialsgov/show/NCT04569279. 2020.	Not relevant
568	Nct. Evaluating Body Acceptance Programs for Young Men. https://clinicaltrialsgov/show/NCT04687228. 2020.	Not relevant
569	Nct. Acceptance Based Telephone Support When Transitioning to SPMS. https://clinicaltrialsgov/show/NCT04239664. 2020.	Not relevant
570	Nct. Support for Adolescents With Celiac Disease. https://clinicaltrialsgov/show/NCT04533776. 2020.	Not relevant
571	Nct. Caregiver Peer Support and ART Adherence Among Children. https://clinicaltrialsgov/show/NCT04222270. 2020.	Not relevant
572	Nct. Resilience-based Psychosocial Intervention Among Children Affected by HIV/AIDS. https://clinicaltrialsgov/show/NCT04653441. 2020.	Not relevant
573	Nct. Mood Tracker Smartphone App for Management of Emotional Distress After TBI. https://clinicaltrialsgov/show/NCT04410770. 2020.	Not relevant
574	Nct. Remote Peer Support in Prevention of Postpartum Depression. https://clinicaltrialsgov/show/NCT04639752. 2020.	Not relevant
575	Nct. Enhancing Social Communication and Emotional Development in Under 5 Children. https://clinicaltrialsgov/show/NCT04541069. 2020.	Not relevant
576	Nct. Securing Employment and Economic Keys to Stability for Persons With Disabilities. https://clinicaltrialsgov/show/NCT04394949. 2020.	Not relevant
577	Nct. Feasibility Trial of an Acceptance and Commitment Therapy Intervention for Individuals Experiencing Homelessness. https://clinicaltrialsgov/show/NCT04243018. 2020.	Not relevant
578	Nct. Peer-delivered Follow-up Text Communication After a Brief Motivational Interviewing (MI) for Adolescent Drug Abusers. https://clinicaltrialsgov/show/NCT04634968. 2020.	Not relevant
579	Nct. TOGETHER: a Couple's Model to Enhance Relationships and Economic Stability. https://clinicaltrialsgov/show/NCT04227405. 2020.	Not relevant
580	Nct. E-MhGAP Intervention Guide in Low- and Middle-income Countries: proof-of-concept for Impact and Acceptability. https://clinicaltrialsgov/show/NCT04522453. 2020.	Not relevant
581	Nct. Interventions to Improve Reproductive Health Among Adolescents. https://clinicaltrialsgov/show/NCT04227236. 2020.	Not relevant
582	Nct. Treatment of Axillary Hyperhidrosis With Long-pulsed Nd: YAG Laser or IPL. https://clinicaltrialsgov/show/NCT04227691. 2020.	Not relevant
583	Nct. An Intervention to Reduce Risk Factors for Adolescent Pregnancy. https://clinicaltrialsgov/show/NCT04222959. 2020.	Not relevant
584	Nct. A Common Elements-based Intervention to Improve Maternal Psychological Well-being and Mother-infant Interaction. https://clinicaltrialsgov/show/NCT04252807. 2020.	Not relevant
585	Nct. Effectiveness of Music Therapy in Social Skill Intervention for Children With ASD/ID. https://clinicaltrialsgov/show/NCT04557488. 2020.	Not relevant
586	Nct. Prevention of Mental Health Problems in People Exposed to a Recent Highly Stressful Event. https://clinicaltrialsgov/show/NCT04314115. 2020.	Not relevant
587	Nct. Mothers and Babies Qatar (MB-Q): a Postpartum Depression Intervention. https://clinicaltrialsgov/show/NCT04442529. 2020.	Not relevant
588	Nct. Assessment of a Combined Strategy of SMC + Nutrients Supplementation to Tackle Malaria and Malnutrition. https://clinicaltrialsgov/show/NCT04238845. 2020.	Not relevant
589	Nct. Promoting Men's Adherence to BRCA1/2 Germline Genetic Testing. https://clinicaltrialsgov/show/NCT04683068. 2020.	Not relevant
590	Nct. A Case Formulation Approach to Cognitive Processing Therapy. https://clinicaltrialsgov/show/NCT04407767. 2020.	Not relevant
591	Nct. Online 1-Day CBT-Based Workshops for PPD. https://clinicaltrialsgov/show/NCT04485000. 2020.	Not relevant
592	Nct. Promoting Resiliency in Veteran Families With Young Children. https://clinicaltrialsgov/show/NCT04598100. 2020.	Not relevant
593	Nct. Dexmedetomidine Adjuvant Treatment for Depressed Patients Undergoing ECT. https://clinicaltrialsgov/show/NCT04661475. 2020.	Not relevant
594	Nct. A Multidisciplinary "Integrated Management Team to Improve Maternal-Child Outcomes (IMPROVE)" Intervention to Improve Maternal and Child Outcomes in Lesotho. https://clinicaltrialsgov/show/NCT04598958. 2020.	Not relevant
595	Nct. Heat Application on Depression, Anxiety, Menstrual Attitude and Dysmenorrhea. https://clinicaltrialsgov/show/NCT04572555. 2020.	Not relevant
596	Nct. Preventing Opioid Use Among Justice-involved Youth as They Transition to Adulthood Leveraging Safe Adults (LeSA). https://clinicaltrialsgov/show/NCT04678960. 2020.	Not relevant
597	Nct. Does Dosage Matter: ride-on Cars to Enhance Social-mobility Function and Motivation in Toddlers With Motor Disabilities. https://clinicaltrialsgov/show/NCT04468451. 2020.	Not relevant
598	Nct. Education With Cartoon's Effectiveness on Disease Management of the Children With Asthma. https://clinicaltrialsgov/show/NCT04566835. 2020.	Not relevant
599	Nct. Literacy Promotion Using Automated Hovering. https://clinicaltrialsgov/show/NCT04576481. 2020.	Not relevant
600	Nct. Dental Anxiety in Children and Salivary Cortisol Levels. https://clinicaltrialsgov/show/NCT04338854. 2020.	Not relevant
601	Nct. Care After Pregnancy Study (CAPS): engaging Women in Postpartum Care. https://clinicaltrialsgov/show/NCT04257552. 2020.	Not relevant
602	Nct. Hand Hygiene Intervention Program on Primary School Students' Health Outcomes and Absenteeism in School. https://clinicaltrialsgov/show/NCT04267952. 2020.	Not relevant
603	Nct. Efficacy of a Computerized Program of Cognitive Rehabilitation of Attention in People With Acquired Brain Injury (ABI). https://clinicaltrialsgov/show/NCT04214314. 2020.	Not relevant
604	Nct. Evaluating the Impact of Behavioral Nudges on Student Hand-washing in Elementary Schools in the Philippines. https://clinicaltrialsgov/show/NCT04244799. 2020.	Not relevant
605	Nct. Azithromycin Added to Hydrochloroquine in Patients Admitted to Intensive Care With COVID-19: randomised Controlled Trial. https://clinicaltrialsgov/show/NCT04339816. 2020.	Not relevant
606	Nct. Active Kindergarten - Active Children. https://clinicaltrialsgov/show/NCT04555746. 2020.	Not relevant
607	Nct. Effect of the SIMS Programme on Preschool Children's Oral Hygiene Level. https://clinicaltrialsgov/show/NCT04339647. 2020.	Not relevant
608	Nct. Low Dose Magnesium Sulphate Versus Standard Pritchard Regimen In Management Of Severe Preeclampsia/Eclampsia. https://clinicaltrialsgov/show/NCT04501289. 2020.	Not relevant
609	Nct. Assessment the Activity Value of 13- Cis-Retinoic Acid (Isotretinoin) in the Treatment of COVID-19 (Randomized). https://clinicaltrialsgov/show/NCT04353180. 2020.	Not relevant
610	Nct. Effectiveness of Smart Phone Application in Improving Oral Health Behaviours of Adolescents. https://clinicaltrialsgov/show/NCT04307771. 2020.	Not relevant
611	Nct. Healthy Eating Attitudes and Behaviours Group Program. https://clinicaltrialsgov/show/NCT04626102. 2020.	Not relevant
612	Nct. Boosting Language Outcomes of Minimally Verbal Children With ASD (BLOOM). https://clinicaltrialsgov/show/NCT04218331. 2020.	Not relevant
613	Nct. Mobile Health (mHealth) Tools to Improve Delivery Quality of a Family Home Visiting Intervention. https://clinicaltrialsgov/show/NCT04481399. 2020.	Not relevant
614	Nct. tDCS and Motor Learning in Children With DCD. https://clinicaltrialsgov/show/NCT04490187. 2020.	Not relevant
615	Nct. Web-based Mental Health Literacy Program. https://clinicaltrialsgov/show/NCT04597996. 2020.	Not relevant
616	Nct. School-Based Mental Health Effectiveness Study. https://clinicaltrialsgov/show/NCT04383327. 2020.	Not relevant
617	Nct. Intervention to Improve Developmental and Health Outcomes for Female Adolescents. https://clinicaltrialsgov/show/NCT04231669. 2020.	Not relevant
618	Nct. A mHealth Based Education Intervention on Maternal, Infant and Young Child Nutrition to Prevent Stunting in Kelantan. https://clinicaltrialsgov/show/NCT04606706. 2020.	Not relevant
619	Nct. NO Prevention of COVID-19 for Healthcare Providers. https://clinicaltrialsgov/show/NCT04312243. 2020.	Not relevant
620	Nct. PRIDE - Pilot Trial of an Online Digital Problem-solving Intervention for School-going Adolescents in Goa, India. https://clinicaltrialsgov/show/NCT04672486. 2020.	Not relevant
621	Nct. Effect of Extra-curricular Sports Activities After School on Primary School Children's Academic Performance. https://clinicaltrialsgov/show/NCT04587765. 2020.	Not relevant
622	Nct. RCT,Double Blind, Placebo to Evaluate the Effect of Zinc and Ascorbic Acid Supplementation in COVID-19 Positive Hospitalized Patients in BSMMU. https://clinicaltrialsgov/show/NCT04558424. 2020.	Not relevant
623	Nct. Effect of Vitamin D Supplementation on Improvement of Pneumonic Children. https://clinicaltrialsgov/show/NCT04244474. 2020.	Not relevant
624	Nct. The Effect of Position on Gastric Residual Volume and Comfort Level in Newborns. https://clinicaltrialsgov/show/NCT04596202. 2020.	Not relevant
625	Nct. MTA vs CEM Pulpotomy in Young Permanent Molars. https://clinicaltrialsgov/show/NCT04243733. 2020.	Not relevant
626	Nelson B, Amminger GP, Yuen HP, Kerr M, Spark J, Wallis N, et al. The step trial: a sequential multiple assignment randomised trial (SMART) of interventions for patients at ultra-high risk of psychosis-study rationale, design and baseline data. Schizophrenia bulletin. 2020;46:S141.	Not relevant
627	nhtpf RBR. Randomized clinical trial of Physical Activity and Yoga and Meditation to reduce Stress: implications on Cardiovascular Risk and Laboratory Tests. https://trialsearchwhoint/Trial2aspx?TrialID=RBR-8nhtpf. 2020.	Not relevant
628	Nl. REMAIN: feasibility and Acceptability of Problem Management Plus (PM+) for Refugee Adolescents Living in the Netherlands. http://wwwwhoint/trialsearch/Trial2aspx?TrialID=NL8750. 2020.	Not relevant
629	Otto LKM, Hofstra J, Mullen MG, Malenczak D, Boonstra N, Van Der Meer L, et al. A cognitive remediation training for young adults with psychotic disorders to support their participation in education - Study protocol for a pilot randomized controlled trial. Pilot and feasibility studies. 2020;6(1).	Not relevant
630	Pactr. Effects of scheduled physical activity on depressive symptoms among in-school adolescents in Ondo State, Nigeria. https://trialsearchwhoint/Trial2aspx?TrialID=PACTR202004791781363. 2020.	Not relevant
631	Patel N, Lakshminarayanan S, Olickal JJ. Effectiveness of nutrition education in improving fruit and vegetable consumption among selected college students in urban Puducherry, South India. A pre-post intervention study. International journal of adolescent medicine and health. 2020;34(4):243‐8.	Not relevant
632	Premkumar A. 910: the relationship between maternal economic vulnerability and childhood neurodevelopment at 5 years of life. American journal of obstetrics and gynecology. 2020;222(1):S564‐S5.	Not relevant
633	Rafiee G, Ahmadi J, Rafiee F. Prevalence of Substance Abuse (Tobacco, Alcohol, Narcotics and Psychotropic Drugs) and Its Relationship to Family Factors in Pre-university Male Students in Shiraz 2017-2018. Journal of community health. 2020;45(1):176‐82.	Not relevant
634	Ramakrishnan U. Impact of Nutrition on the Next Generation: the INCAP Longitudinal Study. Food and nutrition bulletin. 2020;41(1_suppl):S50‐S8.	Not relevant
635	Ramer JD, Santiago-Rodríguez ME, Davis CL, Marquez DX, Frazier SL, Bustamante EE. Exercise and Academic Performance Among Children With Attention-Deficit Hyperactivity Disorder and Disruptive Behavior Disorders: a Randomized Controlled Trial. Pediatric exercise science. 2020;32(3):140‐9.	Not relevant
636	Ranakusuma RW, McCullough AR, Safitri ED, Pitoyo Y, Widyaningsih W, Del Mar CB, et al. Oral prednisolone for acute otitis media in children: a pilot, pragmatic, randomised, open-label, controlled study (OPAL study). Pilot and feasibility studies. 2020;6(1).	Not relevant
637	Rapee RM, Shaw T, Hunt C, Bussey K, Hudson JL, Mihalopoulos C, et al. Combining whole-school and targeted programs for the reduction of bullying victimization: a randomized, effectiveness trial. Aggressive behavior. 2020;46(3):193‐209.	Not relevant
638	Razaq N, Ijaz MT, Rehman A, Ullah Awan MA, Chaudhry MA, Mukhtar H. Relationship between personality traits and anxiety in medical students of CMH lahore medical college. Rawal medical journal. 2020;45(4):963‐6.	Not relevant
639	Ren C, Tucker JD, Tang W, Tao X, Liao M, Wang G, et al. Digital crowdsourced intervention to promote HIV testing among MSM in China: study protocol for a cluster randomized controlled trial. Trials. 2020;21(1):931.	Not relevant
640	Roja VR, Narayanan P, Sekaran VC, Ajith Kumar MG. Living environment and health of under-five children in urban slums of a coastal region in South India. Ghana medical journal. 2020;54(4):238‐44.	Not relevant
641	Romani ED, Siddharthan T, Lovaton N, Alvitez-Luna CC, Flores-Flores O, Pollard SL. Implementation of an intervention to improve the adoption of asthma self-management practices in Peru: asthma Implementation Research (AIRE) randomized trial study protocol. Trials. 2020;21(1):377.	Not relevant
642	s3fbm RBR. Evaluation of Pilates Method exercises in Individuals with Chronic Low Back Pain. https://trialsearchwhoint/Trial2aspx?TrialID=RBR-9s3fbm. 2020.	Not relevant
643	s6tc RBR. A short course on Mindfulness via mobile app to reduce Stress and Anxiety in university students. https://trialsearchwhoint/Trial2aspx?TrialID=RBR-9s6tc8. 2020.	Not relevant
644	Sánchez-SanSegundo M, Ferrer-Cascales R, Albaladejo-Blazquez N, Alarcó-Rosales R, Bowes N, Ruiz-Robledillo N. Effectiveness of the Reasoning and Rehabilitation V2 Programme for Improving Personal and Social Skills in Spanish Adolescent Students. International journal of environmental research and public health. 2020;17(9).	Not relevant
645	Sass L, Vinding RK, Stokholm J, Bjarnadottir E, Noergaard S, Thorsen J, et al. High-Dose Vitamin D Supplementation in Pregnancy and Neurodevelopment in Childhood: a Prespecified Secondary Analysis of a Randomized Clinical Trial. JAMA netw. 2020;3(12):e2026018.	Not relevant
646	Semakula D, Nsangi A, Oxman AD, Oxman M, Austvoll-Dahlgren A, Rosenbaum S, et al. Effects of the Informed Health Choices podcast on the ability of parents of primary school children in Uganda to assess the trustworthiness of claims about treatment effects: one-year follow up of a randomised trial. Trials. 2020;21(1):187.	Not relevant
647	Sherlee JI, David A. Effectiveness of yogic visual concentration (Trataka) on cognitive performance and anxiety among adolescents. Journal of complementary & integrative medicine. 2020;17(3).	Excluded; Not prevention
648	Simkiss NJ, Gray NS, Malone G, Kemp A, Snowden RJ. Improving mental health literacy in year 9 high school children across Wales: a protocol for a randomised control treatment trial (RCT) of a mental health literacy programme across an entire country. BMC Public Health. 2020;20(1):727.	Not relevant
649	Simkovich SM, Underhill LJ, Kirby MA, Goodman D, Crocker ME, Hossen S, et al. Design and conduct of facility-based surveillance for severe childhood pneumonia in the household air pollution intervention network (Hapin) trial. ERJ open research. 2020;6(1).	Not relevant
650	Sutarmi, Kistimbar S, Nuryanti E. Effectiveness of smart brain exercise and loving touch therapy on behavior among children with attention deficit hyperactive disorder (adhd). Systematic reviews in pharmacy. 2020;11(7):618‐26.	Not relevant
651	Suzan Ö, Şahin Ö, Baran Ö. Effect of Puppet Show on Children's anxiety and pain levels during the circumcision operation: a randomized controlled trial. J Pediatr Urol. 2020;16(4):490.e1‐.e8.	Not relevant
652	t85fd RBR. Effects of a care program for risk factors for falls in a prevention program for elderly people who fall: a randomized clinical trial. https://trialsearchwhoint/Trial2aspx?TrialID=RBR-3t85fd. 2020.	Not relevant
653	Thakur N, Hessler D, Koita K, Ye M, Benson M, Gilgoff R, et al. Pediatrics adverse childhood experiences and related life events screener (PEARLS) and health in a safety-net practice. Child Abuse Negl. 2020;108:104685.	Not relevant
654	Thomas R, Skovdal M, Galizzi MM, Schaefer R, Moorhouse L, Nyamukapa C, et al. Improving risk perception and uptake of voluntary medical male circumcision with peer-education sessions and incentives, in Manicaland, East Zimbabwe: study protocol for a pilot randomised trial. Trials. 2020;21(1):108.	Not relevant
655	Timler A, McIntyre F, Bulsara C, Rose E, Hands B. The Influence of Motor Competence on Adolescent Identity Health: A Mixed Method Study. Research quarterly for exercise and sport. 2020;91(1):1‐14.	Not relevant
656	Troxel WM, Dickerson D, Johnson C, Soto C. Culturally-centered approaches to addressing health inequities in American indian/alaskan natives. Psychosomatic medicine. 2020;82(6):A167.	Not relevant
657	Tušek I, O'Rourke B, Lekić C, Tušek J, Tušek B. Early childhood caries in multilingual community. Central European journal of public health. 2020;28(4):286‐91.	Not relevant
658	Ugwuanyi CS, Okeke CIO, Agboeze MU, Igwe NJ, Eya NM, Ejimonye JC, et al. Impacts of cognitive behavior therapy on occupational stress among science and social science education facilitators in open and distance learning centers and its implications for community development: a randomized trial group. Medicine (Baltimore). 2020;99(41):e22677.	Not relevant
659	Urrea Cosme Y, Cordoba Sanchez V, Sanchez GI, Baena A, Ruiz Osorio MA, Rodriguez Zabala D, et al. Health-related quality of life of women after HPV testing as triage strategy for an abnormal Pap smear: a nested randomized pragmatic trial in a middle-income country. Quality of life research. 2020;29(11):2999‐3008.	Not relevant
660	Wanjala CNL, Bergmann-Leitner E, Akala HM, Odhiambo G, Ogutu BR, Andagalu B, et al. The role of complement immune response on artemisinin-based combination therapy in a population from malaria endemic region of Western Kenya. Malar J. 2020;19(1):168.	Not relevant
661	Wechsberg WM, Browne FA, Ndirangu J, Bonner CP, Minnis AM, Nyblade L, et al. The PrEPARE Pretoria Project: protocol for a cluster-randomized factorial-design trial to prevent HIV with PrEP among adolescent girls and young women in Tshwane, South Africa. BMC Public Health. 2020;20(1):1403.	Not relevant
662	wnw9t RBR. GRAU: group-based therapy for anxiety reduction among university students. https://trialsearchwhoint/Trial2aspx?TrialID=RBR-6wnw9t. 2020.	Not relevant
663	Yarhere IE, Jaja T. “Beck Depression Inventory scores for children with some chronic diseases (Type I diabetes mellitus, Sickle cell anaemia, and AIDS) on management in University of Port Harcourt Teaching Hospital”. African journal of diabetes medicine. 2020;28(1):20‐5.	Not relevant
664	Yator O, Khasakhala LI, John-Stewart G, Kumar M. Acceptability and Feasibility of Group Interpersonal Therapy (IPT-G) for Depressed HIV+ Postpartum Adolescents Delivered by Community Health Workers: a Protocol Paper. Clinical medicine insights: psychiatry. 2020;11.	Not relevant
665	Yount KM, Minh TH, Trang QT, Cheong YF, Bergenfeld I, Sales JM. Preventing sexual violence in college men: a randomized-controlled trial of GlobalConsent. BMC Public Health. 2020;20(1):1331.	Not relevant
666	Yu Y, Li Y, Li T, Xi S, Xiao X, Xiao S, et al. New Path to Recovery and Well-Being: cross-Sectional Study on WeChat Use and Endorsement of WeChat-Based mHealth Among People Living With Schizophrenia in China. J Med Internet Res. 2020;22(9):e18663.	Not relevant
667	Yu YP, Chen JT, Jiang ZW, Wang L, Yu CK, Yan XY, et al. Modeling the Long-term Antibody Response and Duration of Immune Protection Induced by an Inactivated, Preservative-free Hepatitis A Vaccine (Healive) in Children. Biomedical and environmental sciences. 2020;33(7):484‐92.	Not relevant
668	Zhang Y, Yin Y, Liu J, Yang M, Liu Z, Ma X. Impact of combined theory-based intervention on psychological effects and physical activity among chinese adolescents. International journal of environmental research and public health. 2020;17(9).	Not relevant
669	Zinszer K, Caprara A, Lima A, Degroote S, Zahreddine M, Abreu K, et al. Sustainable, healthy cities: protocol of a mixed methods evaluation of a cluster randomized controlled trial for Aedes control in Brazil using a community mobilization approach. Trials. 2020;21(1):182.	Not relevant
670	Abdian H, Rezaei M, Eskandari Z, Ramezani S, Pirzeh R, Dadashi M. The effect of quantitative electroencephalography-based neurofeedback therapy on anxiety, depression, and emotion regulation in people with generalized anxiety disorder. Basic and clinical neuroscience. 2021;12(2):281‐90.	Not relevant
671	Abdulrazzaq A, Abass NF, Mohammed SN. Prevalence of direct peer bullying among primary schools’ children in holly karbala center. Medico-legal update. 2021;21(1):1442‐7.	Not relevant
672	Actrn. Evaluating the efficacy of a self-regulation intervention in primary schools: an occupational therapy approach. https://trialsearchwhoint/Trial2aspx?TrialID=ACTRN12621000954820. 2021.	Not relevant
673	Actrn. The effect of pre-pregnancy dietary advice and regular exercise to promote weight loss in overweight or obese women on pregnancy outcomes: the BEGIN BETTER randomised trial. https://trialsearchwhoint/Trial2aspx?TrialID=ACTRN12621000128897. 2021.	Not relevant
674	Actrn. Healthy Conversations @ Playgroup: effect of a Healthy Conversations intervention for parents, targeting healthy lifestyle behaviours and obesity in young children attending community playgroups. https://trialsearchwhoint/Trial2aspx?TrialID=ACTRN12621000055808. 2021.	Not relevant
675	Actrn. CPMovetime: elliptical training in school aged children with cerebral palsy. https://trialsearchwhoint/Trial2aspx?TrialID=ACTRN12621000506897. 2021.	Not relevant
676	Actrn. Efficacy of parenting intervention for perinatal depression and infant developmental outcomes in a resource-constrained setting: baby Triple P. https://trialsearchwhoint/Trial2aspx?TrialID=ACTRN12621000073808. 2021.	Not relevant
677	Al-Ani RH, Shaker AW, Ibrahim LM. Correlation between salivary cotinine levels and cigarette smoking with recurrent aphthous stomatitis. Indian journal of forensic medicine and toxicology. 2021;15(2):3258‐63.	Not relevant
678	Albqoor MA, Shaheen AM. Prevalence and differences in habitual sleep efficiency, sleep disturbances, and using sleep medication: a national study of university students in Jordan. Schlaf & Atmung [Sleep & breathing]. 2021;25(2):1127‐34.	Not relevant
679	Altafim ERP, McCoy DC, Linhares MBM. Unpacking the Impacts of a Universal Parenting Program on Child Behavior. Child Dev. 2021;92(2):626‐37.	Not relevant
680	Amoah J, Said S, Rampal L, Manaf R, Ibrahim N, Owusu-Agyei S, et al. Effects of a school-based intervention to reduce cardiovascular disease risk factors among secondary school students: a cluster-randomized, controlled trial. PLoS ONE. 2021;16(November).	Not relevant
681	Amon-Tanoh MA, McCambridge J, Blon PK, Kouamé HA, Nguipdop-Djomo P, Biran A, et al. Effects of a social norm-based handwashing intervention including handwashing stations, and a handwashing station-only intervention on handwashing with soap in urban Côte d'Ivoire: a cluster randomised controlled trial. The Lancet Global health. 2021;9(12):e1707‐e18.	Not relevant
682	Anusuya US, Mohanty S, Saoji AA. Effect of Mind Sound Resonance Technique (MSRT - A yoga-based relaxation technique) on psychological variables and cognition in school children: a randomized controlled trial. Complementary therapies in medicine. 2021;56:102606.	Excluded; Not prevention
683	Aygun O, Karayagiz Muslu G. The effect of a school-based sun protection program on students' sun protection behavior in Turkey. J Pediatr Nurs. 2021;59:e61‐e9.	Not relevant
684	Balvanz P, Singh B, Mwikoko G, Yamanis TJ, Kilonzo MN, Conserve DF, et al. Development and implementation of a process evaluation for intervention quality improvement of a community-based behavioral HIV intervention trial in Tanzania. Journal of public health (germany). 2021.	Not relevant
685	Bayer JK, Prendergast LA, Brown A, Harris L, Bretherton L, Hiscock H, et al. Cool Little Kids translational trial to prevent internalising: two-year outcomes and prediction of parent engagement. Child and adolescent mental health. 2021;26(3):211‐9.	Not relevant
686	Bennett MB, Zahedivash A, Rosen L, Hole MK. Improving families' health, education, and financial outcomeswith an incentives-based savings program in a pediatric clinic. Pediatrics. 2021;147(3):656‐7.	Not relevant
687	Bennie S, Beetz DL, Pulvera JT, Reischach D. Determining the efficacy of clinicallyrelevant sleep intervention strategies among university faculty, staff, and students. Cardiopulmonary physical therapy journal. 2021;32(3):e24.	Not relevant
688	Bishop KI, Isquith PK, Gioia GA, Gammaitoni AR, Farfel G, Galer BS, et al. Improved everyday executive functioning following profound reduction in seizure frequency with fenfluramine: analysis from a phase 3 long-term extension study in children/young adults with Dravet syndrome. Epilepsy Behav. 2021;121(Pt A):108024.	Not relevant
689	Bong SH, Won GH, Choi TY. Effects of cognitive-behavioral therapy based music therapy in korean adolescents with smartphone and internet addiction. Psychiatry investigation. 2021;18(2):110‐7.	Not relevant
690	Buber A, Aktas Terzioglu M. Caregiver’s reports of their children’s psychological symptoms after the start of the COVID-19 pandemic and caregiver’s perceived stress in Turkey. Nordic journal of psychiatry. 2021.	Not relevant
691	Bumin Aydın G, Sakızcı Uyar B. Mothers Level of Education and Preoperative Informative Story Book Reading Helps Reduce Preoperative Anxiety in Children in Turkey. J Pediatr Nurs. 2021;60:e19‐e23.	Not relevant
692	Burke M, Cabili C, Berman D, Forrestal S, Gleason P. A Randomized Controlled Trial of Three School Meals and Weekend Food Backpacks on Food Security in Virginia. Journal of the Academy of Nutrition and Dietetics. 2021;121(1S):S34‐S45.	Not relevant
693	Camden C, Zwicker JG, Morin M, Schuster T, Couture M, Poder TG, et al. Web-based early intervention for children with motor difficulties aged 3-8 years old using multimodal rehabilitation (WECARE): protocol of a patient-centred pragmatic randomised trial of paediatric telerehabilitation to support families. BMJ Open. 2021;11(4).	Not relevant
694	ChiCtr. Effectiveness of School-Based Mindfulness Intervention with Migrant Children in China: building Resilience in an Under-Served Population. http://wwwwhoint/trialsearch/Trial2aspx?TrialID=ChiCTR2100042344. 2021.	Not relevant
695	Choeda T, Jeyashree K, Kathirvel S, Dorji T, Dorjee K, Tenzin K, et al. Dietary behavior of school-going adolescents in Bhutan: findings from the global school-based student health survey in 2016. Nutrition (Burbank, Los Angeles County, Calif). 2021;90:111290.	Not relevant
696	Chory A, Nyandiko W, Ashimosi C, Aluoch J, Martin R, Biegon W, et al. Social Stigma Related to COVID-19 Disease Described by Primary and Secondary School Teachers and Adolescents Living With HIV in Western Kenya. Front. 2021;9:757267.	Not relevant
697	Cochrane A, Booth A, Walker I, Morgan S, Mitchell A, Barlow-Pay M, et al. Examining the effectiveness of Gateway—an out-of-court community-based intervention to reduce recidivism and improve the health and well-being of young adults committing low-level offences: study protocol for a randomised controlled trial. Trials. 2021;22(1).	Not relevant
698	Coronel-MartÍnez DL, Park J, López-Medina E, Capeding MR, Cadena Bonfanti AA, Montalbán MC, et al. Immunogenicity and safety of simplified vaccination schedules for the CYD-TDV dengue vaccine in healthy individuals aged 9-50 years (CYD65): a randomised, controlled, phase 2, non-inferiority study. The lancet Infectious diseases. 2021;21(4):517‐28.	Not relevant
699	Datoo MS, Natama MH, Somé A, Traoré O, Rouamba T, Bellamy D, et al. Efficacy of a low-dose candidate malaria vaccine, R21 in adjuvant Matrix-M, with seasonal administration to children in Burkina Faso: a randomised controlled trial. Lancet (london, england). 2021;397(10287):1809‐18.	Not relevant
700	de Camargo Smolarek P, da Silva LS, Martins PRD, da Cruz Hartman K, Bortoluzzi MC, Chibinski ACR. The influence of distinct techniques of local dental anesthesia in 9- to 12-year-old children: randomized clinical trial on pain and anxiety. Clinical oral investigations. 2021;25(6):3831‐43.	Not relevant
701	de la Serna E, Montejo L, Sole B, Castro-Fornieles J, Camprodon-Boadas P, Sugranyes G, et al. Effectiveness of enhancing cognitive reserve in children, adolescents and young adults at genetic risk for psychosis: study protocol for a randomized controlled trial. Revista de psiquiatria y salud mental. 2021.	Not relevant
702	de Sousa Pinto L, Arroz JAH, Martins M, Hartz Z, Negrao N, Muchanga V, et al. Malaria prevention knowledge, attitudes, and practices in Zambezia Province, Mozambique. Malar J. 2021;20(1):293.	Not relevant
703	Deghatipour M, Ghorbani Z, Mokhlesi AH, Ghanbari S, Namdari M. Community-based interventions to reduce dental caries among 24-month old children: a pilot study of a field trial. BMC Oral Health. 2021;21(1):637.	Not relevant
704	DiPietro L, Bingenheimer J, Talegawkar SA, Sedlander E, Yilma H, Pradhan P, et al. Determinants of work capacity (predicted VO2max) in non-pregnant women of reproductive age living in rural India. BMC Public Health. 2021;21(1):735.	Not relevant
705	Duarte CS, Canino GJ, Alegria M, Ramos-Olazagasti MA, Vila D, Miranda P, et al. Developmental Psychopathology and Ethnicity I: the Young Adulthood Assessment of the Boricua Youth Study. Journal of the American Academy of Child and Adolescent Psychiatry. 2021;60(3):398‐409.	Not relevant
706	Durovic MR, Durovic M, Jankovic J, Jankovic S. Quality of life in Montenegrin pupils with acne. PLoS ONE. 2021;16(4):e0250155.	Not relevant
707	Ejemot-Nwadiaro RI, Ehiri JE, Arikpo D, Meremikwu MM, Critchley JA. Hand-washing promotion for preventing diarrhoea. Cochrane database of systematic reviews (Online). 2021;12(1):CD004265.	Not relevant
708	Fançony C, Soares Â, Lavinha J, Barros H, Brito M. Effectiveness of Nutrition and WASH/malaria educational community-based interventions in reducing anemia in children from Angola. Sci. 2021;11(1):5603.	Not relevant
709	Fathian-Dastgerdi Z, Khoshgoftar M, Tavakoli B, Jaleh M. Factors associated with preventive behaviors of COVID-19 among adolescents: applying the health belief model. Research in social & administrative pharmacy : RSAP. 2021;17(10):1786‐90.	Not relevant
710	Filippa M, Della Casa E, D'Amico R, Picciolini O, Lunardi C, Sansavini A, et al. Effects of early vocal contact in the neonatal intensive care unit: study protocol for a multi-centre, randomised clinical trial. International journal of environmental research and public health. 2021;18(8).	Not relevant
711	Fitzsimmons-Craft EE, Taylor CB, Newman MG, Zainal NH, Rojas-Ashe EE, Lipson SK, et al. Harnessing mobile technology to reduce mental health disorders in college populations: a randomized controlled trial study protocol. Contemp Clin Trials. 2021;103:106320.	Not relevant
712	Ford T, Degli Esposti M, Crane C, Taylor L, Montero-Marín J, Blakemore SJ, et al. The Role of Schools in Early Adolescents' Mental Health: findings From the MYRIAD Study. Journal of the American Academy of Child and Adolescent Psychiatry. 2021;60(12):1467‐78.	Not relevant
713	Frias-Navarro D, Pascual-Soler M, Berrios-Riquelme J, Gomez-Frias R, Caamaño-Rocha L. COVID-19. Effect of Moral Messages to Persuade the Population to Stay at Home in Spain, Chile, and Colombia. Spanish journal of psychology. 2021;24:e42.	Not relevant
714	Garg R, McQueen A, Roberts C, Butler T, Grimes LM, Thompson T, et al. Stress, depression, sleep problems and unmet social needs: baseline characteristics of low-income smokers in a randomized cessation trial. Contemporary clinical trials communications. 2021;24:100857.	Not relevant
715	Garon JR, Mukavhi A, Rupfutse M, Bright S, Brennan T, Manangazira P, et al. Multiple cohort HPV vaccination in Zimbabwe: 2018–2019 program feasibility, awareness, and acceptability among health, education, and community stakeholders. Vaccine. 2021.	Not relevant
716	George CM, Parvin T, Islam Bhuyian MS, Thomas ED, Monira S, Zohura F, et al. Child Mouthing of Soil and Contaminated Fomites and Unimproved Sanitation are Associated with Subsequent Poor Child Developmental Outcomes in Urban Bangladesh (CHoBI7 Program). Journal of pediatrics. 2021;235:184‐9.	Not relevant
717	Gerber M, Ayekoé SA, Beckmann J, Bonfoh B, Kouassi KB, Gba BC, et al. Moderate-to-Vigorous Physical Activity Is Associated With Cardiorespiratory Fitness Among Primary Schoolchildren Living in Côte d'Ivoire, South Africa, and Tanzania. Front. 2021;9:671782.	Not relevant
718	Gothankar J, Pore P, Dhumale G, Doke P, Lalwani S, Quraishi S, et al. Effect of Behavior Change Communication on the Incidence of Pneumonia in Under Five Children: a Cluster Randomized Controlled Trial. Indian Pediatr. 2021;58(11):1046‐51.	Not relevant
719	Grahame V, Dixon L, Fletcher-Watson S, Garland D, Glod M, Goodwin J, et al. A clinical and cost-effectiveness trial of a parent group intervention to manage challenging restricted and repetitive behaviours in young children with autism spectrum disorder: study protocol for a randomised controlled trial. Trials. 2021;22(1):240.	Not relevant
720	Güngör T, Öztürk Şahin Ö. Analysis of two non-pharmacological pain management methods for vaccine injection pain in infants: a randomized controlled trial. Agri : Agri (Algoloji) Dernegi'nin Yayin organidir [Journal of the Turkish Society of Algology]. 2021;33(1):15‐22.	Not relevant
721	Hajianfar H, Mollaghasemi N, Tavakoly R, Campbell MS, Mohtashamrad M, Arab A. The Association Between Dietary Zinc Intake and Health Status, Including Mental Health and Sleep Quality, Among Iranian Female Students. Biological trace element research. 2021;199(5):1754‐61.	Not relevant
722	Hamory J, Miguel E, Walker M, Kremer M, Baird S. Twenty-year economic impacts of deworming. Proceedings of the National Academy of Sciences of the United States of America. 2021;118(14).	Not relevant
723	Handayani S, Rachmani E, Saptorini KK, Manglapy YM, Nurjanah, Ahsan A, et al. Is youth smoking related to the density and proximity of outdoor tobacco advertising near schools? Evidence from Indonesia. International journal of environmental research and public health. 2021;18(5):1‐8.	Not relevant
724	Hanish A, Klein AJ, Mathews T, Berger A, Kupzyk K, Ellis C, et al. Sleep smart in adolescents with neurodevelopmental disorders. Sleep. 2021;44(SUPPL 2):A247‐A8.	Not relevant
725	Hasken JM, Marais AS, de Vries M, Joubert B, Cloete M, Botha I, et al. Gestational age and birth growth parameters as early predictors of fetal alcohol spectrum disorders. Alcoholism, clinical and experimental research. 2021;45(8):1624‐38.	Not relevant
726	He Z, Ren L, Yang J, Guo L, Feng L, Ma C, et al. Seroprevalence and humoral immune durability of anti-SARS-CoV-2 antibodies in Wuhan, China: a longitudinal, population-level, cross-sectional study. Lancet (london, england). 2021;397(10279):1075‐84.	Not relevant
727	Hoang HH, Ngoc Tran AT, Nguyen VH, Binh Nguyen TT, Phuong Nguyen TA, Le DD, et al. Attention deficit hyperactivity disorder (Adhd) and associated factors among first-year elementary school students. Journal of multidisciplinary healthcare. 2021;14:997‐1005.	Not relevant
728	Hunter SK, Hoffman MC, McCarthy L, D'Alessandro A, Wyrwa A, Noonan K, et al. Black American Maternal Prenatal Choline, Offspring Gestational Age at Birth, and Developmental Predisposition to Mental Illness. Schizophrenia bulletin. 2021;47(4):896‐905.	Not relevant
729	Hussien FM, Hassen AM, Asfaw ZA, Ahmed AY, Hassen HY. The effect of mobile text messages on knowledge and perception towards cancer and behavioral risks among college students, Northeast Ethiopia: a randomized controlled trial protocol. PLoS ONE. 2021;16(7):e0253839.	Not relevant
730	Irct20201229049874N. Social Media Intervention for Improve Water Drinking Behaviour among students in Yasuj, Iran. https://trialsearchwhoint/Trial2aspx?TrialID=IRCT20201229049874N1. 2021.	Not relevant
731	Irct20210926052593N. The Effect Of Sexual Counseling On Sexual Satisfaction And infertility stress. https://trialsearchwhoint/Trial2aspx?TrialID=IRCT20210926052593N1. 2021.	Not relevant
732	Isrctn. Early adolescent skills for emotions (EASE) program trial for young adolescents studying in public schools of rural Pakistan. https://trialsearchwhoint/Trial2aspx?TrialID=ISRCTN17755448. 2021.	Not relevant
733	Isrctn. Evaluation of the community case detection tool in Northern and Western Uganda. https://trialsearchwhoint/Trial2aspx?TrialID=ISRCTN19056780. 2021.	Not relevant
734	Isrctn. Project HASHTAG: testing a school-based intervention to improve adolescent mental health in Nepal and South Africa. https://trialsearchwhoint/Trial2aspx?TrialID=ISRCTN80690743. 2021.	Not relevant
735	Isrctn. Protecting women from economic shocks to fight HIV in Africa. https://trialsearchwhoint/Trial2aspx?TrialID=ISRCTN22516548. 2021.	Not relevant
736	Isrctn. Minimising young children’s anxiety through schools. https://trialsearchwhoint/Trial2aspx?TrialID=ISRCTN82398107. 2021.	Not relevant
737	Jacobs J, Strugnell C, Allender S, Orellana L, Backholer K, Bolton KA, et al. The impact of a community-based intervention on weight, weight-related behaviours and health-related quality of life in primary school children in Victoria, Australia, according to socio-economic position. BMC Public Health. 2021;21(1):2179.	Not relevant
738	Jankovic J, Coffey B, Claassen DO, Jimenez-Shahed J, Gertz BJ, Garofalo EA, et al. Safety and Efficacy of Flexible-Dose Deutetrabenazine in Children and Adolescents With Tourette Syndrome: a Randomized Clinical Trial. JAMA netw. 2021;4(10):e2128204.	Not relevant
739	Joof E, Sanyang AM, Camara Y, Sey AP, Baldeh I, Jah SL, et al. Prevalence and risk factors of schistosomiasis among primary school children in four selected regions of the gambia. PLoS neglected tropical diseases. 2021;15(5):e0009380.	Not relevant
740	Jueajinda S, Stiramon O, Ekpanyaskul C. Social Intelligence Counseling Intervention to Reduce Bullying Behaviors Among Thai Lower Secondary School Students: a Mixed-method Study. Journal of preventive medicine and public health = Yebang Uihakhoe chi. 2021;54(5):340‐51.	Not relevant
741	Kakwangire P, Moss C, Matovu N, Atukunda P, Westerberg AC, Iversen PO, et al. The association between dietary diversity and development among children under 24 months in rural Uganda: analysis of a cluster-randomised maternal education trial. Public Health Nutr. 2021;24(13):4286‐96.	Not relevant
742	Karahan OkuroĞLu G, ŞAhİN Orak N, ŞAhİN Ş, EcevİT Alpar Ş. The Effect of Simulation Training on First-year Nursing Students' Ability on Planning Nursing Process and Their Clinical Stress Levels. Turkiye klinikleri journal of nursing sciences. 2021;13(3):581‐9.	Not relevant
743	Khodadad M, Bahadoran P, Kheirabadi GR, Sabzghabaee AM. Can Vitamin B6 help to prevent postpartum depression? A randomized controlled trial. International journal of preventive medicine. 2021;12(1):136.	Not relevant
744	Kidger J, Turner N, Hollingworth W, Evans R, Bell S, Brockman R, et al. An intervention to improve teacher well-being support and training to support students in UK high schools (the WISE study): a cluster randomised controlled trial. PLoS medicine. 2021;18(11):e1003847.	Not relevant
745	Kirkwood EK, Dibley MJ, Hoddinott JF, Huda T, Laba TL, Tahsina T, et al. Assessing the impact of a combined nutrition counselling and cash transfer intervention on women's empowerment in rural Bangladesh: a randomised control trial protocol. BMJ Open. 2021;11(6):e044263.	Not relevant
746	Kugelman A. Neonatal pulmonology: 'year in review' for the pediatric pulmonologist. Pediatric pulmonology. 2021;56(SUPPL 2):S45‐S7.	Not relevant
747	Landau ER, Raniti MB, Blake M, Waloszek JM, Blake L, Simmons JG, et al. The ratio of morning cortisol to CRP prospectively predicts first-onset depression in at-risk adolescents. Social science & medicine (1982). 2021;281:114098.	Not relevant
748	Lieffers JRL, Quintanilha M, Trottier CF, Johnson ST, Mota JF, Prado CM. Experiences with and Perception of a Web-Based Mindfulness, Nutrition, and Fitness Platform Reported by First-Year University Students: a Qualitative Study. Journal of the Academy of Nutrition and Dietetics. 2021;121(12):2409‐18.e3.	Not relevant
749	Liu G, Wang S, Liao J, Ou P, Huang L, Xie N, et al. The efficacy of wechat-based parenting training on the psychological well-being of mothers with children with autism during the COVID-19 pandemic: quasi-experimental study. JMIR Ment Health. 2021;8(2).	Not relevant
750	Lopez Garcia I, Saya UY, Luoto JE. Cost-effectiveness and economic returns of group-based parenting interventions to promote early childhood development: results from a randomized controlled trial in rural Kenya. PLoS medicine. 2021;18(9):e1003746.	Not relevant
751	Luby J, Donohue MR, Gilbert K, Tillman R, Barch DM. Sustained remission of child depression despite drift in parent emotion management skills 18 weeks following Parent Child Interaction Therapy: emotion development. Eur Child Adolesc Psychiatry. 2021;30(3):369‐79.	Not relevant
752	Macêdo SF, Silva KA, Vasconcelos RB, Sousa IV, Mesquita LPS, Barakat RDM, et al. Scaling up of Eco-Bio-Social Strategy to Control Aedes aegypti in Highly Vulnerable Areas in Fortaleza, Brazil: a Cluster, Non-Randomized Controlled Trial Protocol. International journal of environmental research and public health. 2021;18(3).	Not relevant
753	Mahmudiono T, Indriasari R, Pangestuti DR, Rachmah Q, Puspikawati SI, Wulandari F, et al. Online-based nutrition education to reduce sugar, salt, and fat intake in school children: a research protocol. Open access Macedonian journal of medical sciences. 2021;9:873‐8.	Not relevant
754	Manaseki-Holland S, Manjang B, Hemming K, Martin JT, Bradley C, Jackson L, et al. Effects on childhood infections of promoting safe and hygienic complementary-food handling practices through a community-based programme: a cluster randomised controlled trial in a rural area of The Gambia. PLoS medicine. 2021;18(1):e1003260.	Not relevant
755	Mazo A, Waddell M, Raddatz J, Blankenship K, Rachal JC, Reynolds S, et al. Screening of Acute Traumatic Stress Disorder and Posttraumatic Stress Disorder in Pediatric Trauma Patients: a Pilot Study. J Trauma Nurs. 2021;28(4):235‐42.	Not relevant
756	Mbalinda SN, Bakeera-Kitaka S, Lusota DA, Musoke P, Nyashanu M, Kaye DK. Transition to adult care: exploring factors associated with transition readiness among adolescents and young people in adolescent ART clinics in Uganda. PLoS ONE. 2021;16(4):e0249971.	Not relevant
757	Medina-Marino A, Bezuidenhout D, Hosek S, Barnabas RV, Atujuna M, Bezuidenhout C, et al. The Community PrEP Study: a randomized control trial leveraging community-based platforms to improve access and adherence to pre-exposure prophylaxis to prevent HIV among adolescent girls and young women in South Africa—study protocol. Trials. 2021;22(1).	Not relevant
758	Meysami M, Hashempur MH, Kamalinejad M, Emtiazy M. Efficacy of Short Term Topical Malva Sylvestris L. Cream in Pediatric Patients with Atopic Dermatitis: a Randomized Double-Blind Placebo-Controlled Clinical Trial. Endocrine, metabolic & immune disorders drug targets. 2021;21(9):1673‐8.	Not relevant
759	Mirzaei-Alavijeh M, Jalili C, Rezaei-Zadeh P, Jalilian F. Socio-cognitive determinants of plagiarism intention among Kermanshah University of medical sciences students: a cross-sectional study in 2018. Iranian journal of psychiatry and behavioral sciences. 2021;15(1).	Not relevant
760	Mogoba P, Lesosky M, Zerbe A, Falcao J, Mellins CA, Desmond C, et al. The CombinADO study to assess the impact of a combination intervention strategy on viral suppression, antiretroviral therapy adherence, and retention in HIV care among adolescents and young people living with HIV: protocol for a cluster-randomized controlled trial. Trials. 2021;22(1).	Not relevant
761	Mzumara G, Leopold S, Marsh K, Dondorp A, Ohuma EO, Mukaka M. Identifying prognostic factors of severe metabolic acidosis and uraemia in African children with severe falciparum malaria: a secondary analysis of a randomized trial. Malar J. 2021;20(1):282.	Not relevant
762	Najafipour H, Shojaei Shahrokhabadi M, Nasri HR, Movali E, Shadkam M. Effects of quarantine due to the COVID-19 on sleep time, anxiety, and physical activity in adult population: a longitudinal study in Kerman, southeastern Iran. Journal of kerman university of medical sciences. 2021;28(3):219‐29.	Not relevant
763	Nct. Suicide Prevention by Empowering Adolescents in Pakistan (SEPAK). https://clinicaltrialsgov/show/NCT04969718. 2021.	Not relevant
764	Nct. Reducing HIV-related Stigma in School Children in Northern Uganda. https://clinicaltrialsgov/show/NCT04946071. 2021.	Not relevant
765	Nct. An Islamic Psychospiritual-Acceptance and Commitment-based Prevention Program for At-risk Young Adults in the COVID-19 Pandemic. https://clinicaltrialsgov/show/NCT04870385. 2021.	Not relevant
766	Nct. Research Evaluating Sleep & Trends for Universal Prevention. https://clinicaltrialsgov/show/NCT04783519. 2021.	Not relevant
767	Nct. Strengthening Social, Emotional and Behavioral Resilience. https://clinicaltrialsgov/show/NCT04935593. 2021.	Not relevant
768	Nct. Using Mobile Technology to Prevent HIV and Related Youth Health Problems. https://clinicaltrialsgov/show/NCT05130151. 2021.	Not relevant
769	Nct. Selective Prevention Transdiagnostic Intervention for At-risk Adolescents. https://clinicaltrialsgov/show/NCT04851366. 2021.	Not relevant
770	Nct. Pragmatic Randomized Clinical Trial to Limit Weight Gain in Pregnancy and Prevent Obesity. https://clinicaltrialsgov/show/NCT04724330. 2021.	Not relevant
771	Nct. Video Aided Mindful Deep Breathing for Pain Management. https://clinicaltrialsgov/show/NCT04812158. 2021.	Not relevant
772	Nct. Understanding Genetic Risk for Alcohol Use Disorder. https://clinicaltrialsgov/show/NCT05143073. 2021.	Not relevant
773	Nct. Online Mindfulness-Based College for Young Adults. https://clinicaltrialsgov/show/NCT04733300. 2021.	Not relevant
774	Nct. Energy Therapy and Meditation Based Practice for Sleep Difficulties. https://clinicaltrialsgov/show/NCT05003050. 2021.	Not relevant
775	Nct. Ecological Momentary Intervention for Depressive Symptoms in a Community Sample in Hong Kong. https://clinicaltrialsgov/show/NCT04985422. 2021.	Not relevant
776	Nct. Integrating a Stepped Care Model of Screening and Treatment for Depression Into Malawi's National HIV Care Delivery Platform. https://clinicaltrialsgov/show/NCT04777006. 2021.	Not relevant
777	Nct. Suicide Ideation Intervention in Nigeria. https://clinicaltrialsgov/show/NCT05103540. 2021.	Not relevant
778	Nct. Facing Your Fears: adolescents With ASD and Intellectual Disability. https://clinicaltrialsgov/show/NCT05131425. 2021.	Not relevant
779	Nct. Reframing Firearm Injury Prevention Through Bystander Interventions for Youth. https://clinicaltrialsgov/show/NCT04804189. 2021.	Not relevant
780	Nct. Brain Tissue Integrity and Autonomic Function Alterations in Childhood OSA and ADHD, and After Adenotonsillectomy. https://clinicaltrialsgov/show/NCT04732572. 2021.	Not relevant
781	Nct. Project KING: to Strengthen Parent-child Relationship and Adaptation. https://clinicaltrialsgov/show/NCT04917822. 2021.	Not relevant
782	Nct. Efficacy of Expressive Writing on Quality of Life Among Breast Cancer Survivors in Oman: a Double Blind Randomized Controlled Trail. https://clinicaltrialsgov/show/NCT04843358. 2021.	Not relevant
783	Nct. Implementation Science and Impact Evaluation of PfR Programme: a Hybrid cRCT Design. https://clinicaltrialsgov/show/NCT05105373. 2021.	Not relevant
784	Nct. ACT for Parents of Children With Neurodevelopmental Comorbidities. https://clinicaltrialsgov/show/NCT04991649. 2021.	Not relevant
785	Nct. Strength-based Treatment Approach for Adults With ADHD. https://clinicaltrialsgov/show/NCT04832737. 2021.	Not relevant
786	Nct. A Brief Emotion Focused Therapy for Preschoolers With Anxiety Disorders. https://clinicaltrialsgov/show/NCT04978844. 2021.	Not relevant
787	Nct. Efficacy of Teacher-delivered Child Mental Healthcare in Primary Schools of India. https://clinicaltrialsgov/show/NCT04723277. 2021.	Not relevant
788	Nct. A Community Support Network Intervention in SOAR Project Intimate Partner Violence-Related Traumatic Brain Injury. https://clinicaltrialsgov/show/NCT04890925. 2021.	Not relevant
789	Nct. Preventing Violence by Teachers in Primary Schools in Haiti. https://clinicaltrialsgov/show/NCT05081622. 2021.	Not relevant
790	Nct. The Effectiveness of a CA-CBI on Psychological Distress of University Students During the COVID-19 Pandemic. https://clinicaltrialsgov/show/NCT04858789. 2021.	Not relevant
791	Nct. Nutrition Behavior on Micronutrient Among Growth Children in Central Highland of Ethiopia: cluster Randomized Trial. https://clinicaltrialsgov/show/NCT04846062. 2021.	Not relevant
792	Nct. Preventing Violence by Teachers Against Children in Sub-Saharan Africa. https://clinicaltrialsgov/show/NCT04948580. 2021.	Not relevant
793	Nct. Scaling-Up of a Social Emotional Learning Curriculum in Uganda. https://clinicaltrialsgov/show/NCT05147246. 2021.	Not relevant
794	Nct. Pilot Randomised Controlled Trial of ToQuit Intervention in India. https://clinicaltrialsgov/show/NCT04782453. 2021.	Not relevant
795	Nct. Bariatric Endoscopy for Treatment of I and II Grade Obesity. https://clinicaltrialsgov/show/NCT04854317. 2021.	Not relevant
796	Nct. Online Peer-Delivered 1-Day CBT Workshops for PPD. https://clinicaltrialsgov/show/NCT04934488. 2021.	Not relevant
797	Nct. Sleep Resource for Carers of Pre-school Aged Children; a Development and Pilot Study. https://clinicaltrialsgov/show/NCT05097703. 2021.	Not relevant
798	Nct. Effectiveness of Coping Strategies on the Control of Chronic Non-Cancer Pain and Quality of Life (CNCP_CopQol). https://clinicaltrialsgov/show/NCT04696107. 2021.	Not relevant
799	Nct. A Physical Activity Program for Adolescents - ActTeens. https://clinicaltrialsgov/show/NCT05070377. 2021.	Not relevant
800	Nct. Boosting the Impact of SMC Through Simultaneous Screening and Treatment of Roommates. https://clinicaltrialsgov/show/NCT04816461. 2021.	Not relevant
801	Nct. The Effect of Cognitive Rehabilitation on Cognitive Skills, Academic Performance And Quality of Life in Refugee Children. https://clinicaltrialsgov/show/NCT05093738. 2021.	Not relevant
802	Nct. Investigating the Detection of Bovine and Soy Proteins in Human Milk. https://clinicaltrialsgov/show/NCT04851340. 2021.	Not relevant
803	Nct. The Impact of Bright Classroom on Myopia. https://clinicaltrialsgov/show/NCT05156190. 2021.	Not relevant
804	Nct. Effect of VR vs Screens on Children's Dental Anxiety, Pain and Behavior. https://clinicaltrialsgov/show/NCT05157438. 2021.	Not relevant
805	Nct. Effect and Cost-effectiveness of the Everyday Life Rehabilitation Intervention. https://clinicaltrialsgov/show/NCT05056415. 2021.	Not relevant
806	Nct. Teen Weight Control. https://clinicaltrialsgov/show/NCT04861636. 2021.	Not relevant
807	Nct. SAFEWATER Health & Behaviour Impact Field Trials; Mexico. https://clinicaltrialsgov/show/NCT04736615. 2021.	Not relevant
808	Nct. Stibium Metallicum Praeparatum Versus Placebo in the Prevention of Paclitaxel- or Nab-paclitaxel-induced Peripheral Neuropathy: the StibTax RCT. https://clinicaltrialsgov/show/NCT04715542. 2021.	Not relevant
809	Nct. Evaluation of the Effectiveness of "School Health Nursing Program" Implemented Under the Leadership of Nurse. https://clinicaltrialsgov/show/NCT04829942. 2021.	Not relevant
810	Nct. Competency Based Approaches for Community Health 2. https://clinicaltrialsgov/show/NCT04971044. 2021.	Not relevant
811	Nct. Changes in Vital Signs and Pupil Diameter Related to Pharmacologic Mydriasis in Premature Infants: a Randomized Double Blind Clinical Study. https://clinicaltrialsgov/show/NCT04838665. 2021.	Not relevant
812	Nct. Calories Counting Using an App for Weight Loss. https://clinicaltrialsgov/show/NCT04945291. 2021.	Not relevant
813	Nct. Smoke Free SafeCare: establishing a Smoke Free Home in CPS-involved Families. https://clinicaltrialsgov/show/NCT05000632. 2021.	Not relevant
814	Nct. The Effect of Vitamin D Supplementation on COVID-19 Recovery. https://clinicaltrialsgov/show/NCT04883203. 2021.	Not relevant
815	Nct. i-MaCHeL Study is a Two-group, Cluster-RCT, Involves 460 Preschool's Child-parent Dyads, to Prevent Childhood Obesity. https://clinicaltrialsgov/show/NCT04711525. 2021.	Not relevant
816	Nct. Combined Endoscopic & Radiologic Intervention For Management Of Acute Perforated Peptic Ulcer. https://clinicaltrialsgov/show/NCT05051683. 2021.	Not relevant
817	Nct. Gestational Diabetes - PrEvention of PostPartum Diabetes Study. https://clinicaltrialsgov/show/NCT05112588. 2021.	Not relevant
818	Nct. Effectiveness of the Use of Dental Floss. https://clinicaltrialsgov/show/NCT04909840. 2021.	Not relevant
819	Nct. Enhancing Men's Awareness of Testicular Diseases (E-MAT). https://clinicaltrialsgov/show/NCT05146466. 2021.	Not relevant
820	Nct. High-dose Vitamin D Supplement for the Prevention of Acute Asthma-like Symptoms in Preschool Children. https://clinicaltrialsgov/show/NCT05043116. 2021.	Not relevant
821	Nct. CHED - Congenital Hereditary Endothelial Dystrophy: new Paradigm Shift in Therapy Using Topical Eye Drops. https://clinicaltrialsgov/show/NCT04843839. 2021.	Not relevant
822	Nct. Internet-delivered Cognitive Behavioral Treatment of Depression and Anxiety in Latin American College Students. https://clinicaltrialsgov/show/NCT04780542. 2021.	Not relevant
823	Nct. Evaluation of the Effectiveness of Child-oriented Goal-setting in Paediatric Rehabilitation (the ENGAGE Approach). https://clinicaltrialsgov/show/NCT05017363. 2021.	Not relevant
824	Nct. Testing a School-Based E-cigarette, Tobacco, and Betel (Areca) Nut Use Prevention Curriculum for Guam Youths. https://clinicaltrialsgov/show/NCT05037656. 2021.	Not relevant
825	Nct. Test to Treat TB: impact of Sputum Sequencing-guided Individualised Therapy on Outcomes in Drug-resistant Tuberculosis. https://clinicaltrialsgov/show/NCT05007795. 2021.	Not relevant
826	Nct. A Single-Session Online Insomnia Intervention. https://clinicaltrialsgov/show/NCT04988464. 2021.	Not relevant
827	Nct. Acceptability and Feasibility of an 8-week Online Mindfulness-Based Cognitive Therapy Program Among Undergraduate Students. https://clinicaltrialsgov/show/NCT05114824. 2021.	Not relevant
828	Nct. Brief Nursing Advice for University Students With Depressive Symptoms. https://clinicaltrialsgov/show/NCT04966650. 2021.	Not relevant
829	Nct. Mind-Body Modalities for Nursing Students. https://clinicaltrialsgov/show/NCT05172804. 2021.	Not relevant
830	Nct. Online Mental Health Program for Female College Students. https://clinicaltrialsgov/show/NCT04982523. 2021.	Not relevant
831	Nct. BRAVE Study: designing and Evaluating Technologies to Promote Adolescent Mental Health. https://clinicaltrialsgov/show/NCT04979481. 2021.	Not relevant
832	Nct. The Impact of Growth Charts and Nutritional Supplements on Child Growth in Zambia. https://clinicaltrialsgov/show/NCT05120427. 2021.	Not relevant
833	Nct. Evaluation of Asdzáán Be'eená Teen Pregnancy and Substance Use Prevention Program for Native American Youth and Their Caregiver. https://clinicaltrialsgov/show/NCT04863729. 2021.	Not relevant
834	Nct. Multimodal CARES Intervention. https://clinicaltrialsgov/show/NCT04991467. 2021.	Not relevant
835	Nct. The Impact of an Artificial Intelligence Chatbot on Brazilian Adolescents' Body Image. https://clinicaltrialsgov/show/NCT04825184. 2021.	Not relevant
836	Nct. Effects of the Programme Developed for Sedentary Elderly in the COVID-19 Pandemic: mobile Interventional Study. https://clinicaltrialsgov/show/NCT05110560. 2021.	Not relevant
837	Nct. EDUCATION TO DECREASE IN SODIUM INTAKE EVALUATED WITH 24 HOUR URINARY SODIUM EXCRETION(RCT). https://clinicaltrialsgov/show/NCT04894344. 2021.	Not relevant
838	Nct. Exploring Enhanced HFP to Reduce Child Marriage in Bangladesh. https://clinicaltrialsgov/show/NCT04758169. 2021.	Not relevant
839	Nct. The Effect of Nutrition Education on Premenstrual Syndrome. https://clinicaltrialsgov/show/NCT05144568. 2021.	Not relevant
840	Nct. A Culturally-relevant Micronutrient-dense Plant-rich (mNDPR) Dietary Intervention for Native Americans. https://clinicaltrialsgov/show/NCT04755062. 2021.	Not relevant
841	Nct. Virtual Reality and Peripheral Intravenous Catheter Insertion to Children (R3VP). https://clinicaltrialsgov/show/NCT05066061. 2021.	Not relevant
842	Nct. Late Surfactant After a Recruitment Maneuver in Extremely Low Gestational Age Newborns - LATE-REC-SURF Trial. https://clinicaltrialsgov/show/NCT04825197. 2021.	Not relevant
843	Nct. "The Effect of Snow Globe Used in Infancy Vaccination Applications on Pain Level.". https://clinicaltrialsgov/show/NCT04772430. 2021.	Not relevant
844	Nct. Impact of Baduanjin Qigong Exercise on Fatigue in Patients With NSCLC Undergoing Adjuvant Chemotherapy. https://clinicaltrialsgov/show/NCT05159167. 2021.	Not relevant
845	Nct. Inverse Ratio Ventilation in Neonatal Open Repair of Tracheoesophageal Fistula. https://clinicaltrialsgov/show/NCT05150600. 2021.	Not relevant
846	Nct. The Effectiveness of Dental Health Home Visits on Caries Prevention in Young Children. https://clinicaltrialsgov/show/NCT04885348. 2021.	Not relevant
847	Nct. Use of Customized GROW Charts for Detection of SGA in Low Risk Woman. https://clinicaltrialsgov/show/NCT04764461. 2021.	Not relevant
848	Nct. Video Demonstration and Video Feedback to Reduce Time to Perform Central Vein Cannulation in Junior Residents. https://clinicaltrialsgov/show/NCT04805372. 2021.	Not relevant
849	Nct. Effects of Nasal-spraying LiveSpo Navax in Treatment of Acute Respiratory Infections in Children. https://clinicaltrialsgov/show/NCT05164692. 2021.	Not relevant
850	Nct. EFFICACY OF MORUS ALBA FRUIT EXTRACTS AND CHLORHEXIDINE ON SALIVARY STREPTOCOCCUS MUTANS AND pH LEVELS. https://clinicaltrialsgov/show/NCT05052775. 2021.	Not relevant
851	Nemati H, Mahdavi Khanouki Z, Ghasempour M, Amirifar AA, Alaei Karahroudi F, Gholami M. The Effect of Family Empowerment Model on Quality of Life in Children with Epilepsy in South of Iran, 2018: a Randomized Controlled Clinical Trial. Iranian journal of child neurology. 2021;15(4):55‐65.	Not relevant
852	Nucci AM, Virtanen SM, Cuthbertson D, Ludvigsson J, Einberg U, Huot C, et al. Growth and development of islet autoimmunity and type 1 diabetes in children genetically at risk. Diabetologia. 2021;64(4):826‐35.	Not relevant
853	Nurumal MS, Zain SHM, Mohamed MHN, Shorey S. Effectiveness of School-Based Smoking Prevention Education Program (SPEP) Among Nonsmoking Adolescents: a Quasi-Experimental Study. Journal of school nursing. 2021;37(5):333‐42.	Not relevant
854	Oddo LE, Meinzer MC, Tang A, Murphy JG, Vasko JM, Lejuez CW, et al. Enhanced Brief Motivational Intervention for College Student Drinkers With ADHD: goal-Directed Activation as a Mechanism of Change. Behav. 2021;52(5):1198‐212.	Not relevant
855	Okebe J, Dabira E, Jaiteh F, Mohammed N, Bradley J, Drammeh NF, et al. Reactive, self-administered malaria treatment against asymptomatic malaria infection: results of a cluster randomized controlled trial in The Gambia. Malar J. 2021;20(1):253.	Not relevant
856	Omale UI, Azuogu BN, Alo C, Madubueze UC, Oka OU, Okeke KC, et al. Social group and health-care provider interventions to increase the demand for malaria rapid diagnostic tests among community members in Ebonyi state, Nigeria: a cluster-randomised controlled trial. The Lancet Global health. 2021;9(3):e320‐e30.	Not relevant
857	Pactr. Effects of a Structured Physical Activity Program in the Prevention of Sleep Insufficiency and Musculoskeletal Pain Among Adolescents in Kano, Nigeria: a Randomized Controlled Trial. https://trialsearchwhoint/Trial2aspx?TrialID=PACTR202108761820758. 2021.	Not relevant
858	Pactr. EFFECT OF AN ASSERTIVENESS TRAINING PROGRAMME ON SELF-ESTEEM AND ASSERTIVENESS SKILLS OF VICTIMS OF BULLYING IN A SECONDARY SCHOOL IN IBADAN, NIGERIA. https://trialsearchwhoint/Trial2aspx?TrialID=PACTR202111481603475. 2021.	Not relevant
859	Pactr. Effect of a Community-Driven Water, Sanitation, and Hygiene Program on Covid-19 knowledge, behavior, and health: a Randomized Control Trial in the Democratic Republic of Congo. https://trialsearchwhoint/Trial2aspx?TrialID=PACTR202102616421588. 2021.	Not relevant
860	Paulus DJ, Gallagher MW, Neighbors C, Zvolensky MJ. Computer-delivered personalized feedback intervention for hazardous drinkers with elevated anxiety sensitivity: a pilot randomized controlled trial. Behaviour research and therapy. 2021;141:103847.	Not relevant
861	Pavlinac PB, Singa BO, Tickell KD, Brander RL, McGrath CJ, Amondi M, et al. Azithromycin for the prevention of rehospitalisation and death among Kenyan children being discharged from hospital: a double-blind, placebo-controlled, randomised controlled trial. The Lancet Global health. 2021;9(11):e1569‐e78.	Not relevant
862	Peng H, Wu X, Guan W, Liang W, He J. 1155P Univariable and multivariable two-sample Mendelian randomization investigating the effects of leisure sedentary behavior on the risk of lung cancer. Annals of oncology. 2021;32:S932‐S3.	Not relevant
863	Person B, Rollinson D, Ali SM, Mohammed UA, A'Kadir FM, Kabole F, et al. Evaluation of a urogenital schistosomiasis behavioural intervention among students from rural schools in Unguja and Pemba islands, Zanzibar. Acta tropica. 2021;220:105960.	Not relevant
864	Petersen I, Fairall L, Zani B, Bhana A, Lombard C, Folb N, et al. Effectiveness of a task-sharing collaborative care model for identification and management of depressive symptoms in patients with hypertension attending public sector primary care clinics in South Africa: pragmatic parallel cluster randomised controlled trial. J Affect Disord. 2021;282:112‐21.	Not relevant
865	Raisanen AM, Whittaker J, Toomey C, Pasanen K, Emery CA. Does an 8-week exercise intervention impact knee-related symptoms 3-15-years following intra-articular knee injury? a pilot randomized controlled trial. Osteoarthritis and cartilage. 2021;29:S393‐S4.	Not relevant
866	Rezapur-Shahkolai F, Gheysvandi E, Karimi-Shahanjarini A, Tapak L, Heidarimoghadam R, Dianat I. Identification of factors related to behaviors associated with musculoskeletal pain among elementary students. BMC Musculoskelet Disord. 2021;22(1):527.	Not relevant
867	Rhodes EC, Damio G, LaPlant HW, Trymbulak W, Crummett C, Surprenant R, et al. Promoting equity in breastfeeding through peer counseling: the US Breastfeeding Heritage and Pride program. International journal for equity in health. 2021;20(1):128.	Not relevant
868	Rissman L, Deavenport-Saman A, Corden MH, Zipkin R, Espinoza J. A pilot project: handwashing educational intervention decreases incidence of respiratory and diarrheal illnesses in a rural Malawi orphanage. Global health promotion. 2021;28(3):14‐22.	Not relevant
869	Robbins LS, Blanchard CT, Sinkey RG, Harris SL, Tita AT, Harper LM. Prenatal Tobacco Exposure and Childhood Neurodevelopment among Infants Born Prematurely. American journal of perinatology. 2021;38(3):218‐23.	Not relevant
870	Rocha LL, Pessoa MC, Gratão LHA, Carmo ASD, Cunha CF, Oliveira T, et al. Health behavior patterns of sugar-sweetened beverage consumption among Brazilian adolescents in a nationally representative school-based study. PLoS ONE. 2021;16(1):e0245203.	Not relevant
871	Rouzafzoon M, Farnam F, Khakbazan Z. The effects of infant behavioural sleep interventions on maternal sleep and mood, and infant sleep: a randomised controlled trial. Journal of sleep research. 2021;30(5):e13344.	Not relevant
872	Saadi A, Hampton K, de Assis MV, Mishori R, Habbach H, Haar RJ. Associations between memory loss and trauma in US asylum seekers: a retrospective review of medico-legal affidavits. PLoS ONE. 2021;16(3):e0247033.	Not relevant
873	Saaka M, Wemah K, Kizito F, Hoeschle-Zeledon I. Effect of nutrition behaviour change communication delivered through radio on mothers' nutritional knowledge, child feeding practices and growth. Journal of nutritional science. 2021;10:e44.	Not relevant
874	Saidi F, Mutale W, Freeborn K, Rosenberg NE, Graybill LA, Maman S, et al. Combination adherence strategy to support HIV antiretroviral therapy and pre-exposure prophylaxis adherence during pregnancy and breastfeeding: protocol for a pair of pilot randomised trials. BMJ Open. 2021;11(6):e046032.	Not relevant
875	Sanchez ZM, Valente JY, Gusmões JDP, Ferreira-Junior V, Caetano SC, Cogo-Moreira H, et al. Effectiveness of a school-based substance use prevention program taught by police officers in Brazil: two cluster randomized controlled trials of the PROERD. International journal on drug policy. 2021;98:103413.	Not relevant
876	Sarker P, Mily A, Ara A, Haque F, Maier N, Wierzba TF, et al. Functional Antibodies and Innate Immune Responses to WRSS1, a Live Oral Shigella sonnei Vaccine Candidate, in Bangladeshi Adults and Children. Journal of infectious diseases. 2021;224(12 Suppl 2):S829‐S39.	Not relevant
877	Shahmanesh M, Okesola N, Chimbindi N, Zuma T, Mdluli S, Mthiyane N, et al. Thetha Nami: participatory development of a peer-navigator intervention to deliver biosocial HIV prevention for adolescents and youth in rural South Africa. BMC Public Health. 2021;21(1):1393.	Not relevant
878	Shato T, Nabunya P, Byansi W, Nwaozuru U, Okumu M, Mutumba M, et al. Family Economic Empowerment, Family Social Support, and Sexual Risk-Taking Behaviors Among Adolescents Living With HIV in Uganda: the Suubi+Adherence Study. J Adolesc Health. 2021;69(3):406‐13.	Not relevant
879	Shaygan M, Jahandide Z, Zarifsanaiey N. An investigation of the effect of smartphone-based pain management application on pain intensity and the quality-of-life dimensions in adolescents with chronic pain: a cluster randomized parallel-controlled trial. Quality of life research. 2021;30(12):3431‐42.	Not relevant
880	Sin J, Elkes J, Batchelor R, Henderson C, Gillard S, Woodham LA, et al. Mental health and caregiving experiences of family carers supporting people with psychosis. Epidemiology and psychiatric sciences. 2021;30:e3.	Not relevant
881	Stark H, Omer A, Wereme N'Diaye A, Sapp AC, Moore EV, McKune SL. The Un Oeuf study: design, methods and baseline data from a cluster randomised controlled trial to increase child egg consumption in Burkina Faso. Matern Child Nutr. 2021;17(1):e13069.	Not relevant
882	Subburaman N, Parangimalai DM, Iyer K, Sukumaran A. Effectiveness of social media based oral health promotion programme among 18-20 year old city college students - A comparative study. Indian J Dent Res. 2021;32(4):467‐71.	Not relevant
883	Sun J, Young J, Sarvet A, Lin PI, Toh S, Block J. Risk of type 2 diabetes among children initiating anticonvulsant mood stabilizers: application of a target trial approach. Pharmacoepidemiology and drug safety. 2021;30(SUPPL 1):55.	Not relevant
884	Sundararajan R, Ponticiello M, Lee MH, Strathdee SA, Muyindike W, Nansera D, et al. Traditional healer-delivered point-of-care HIV testing versus referral to clinical facilities for adults of unknown serostatus in rural Uganda: a mixed-methods, cluster-randomised trial. The Lancet Global health. 2021;9(11):e1579‐e88.	Not relevant
885	Thuluva S, Matur R, Tsa K, Gv SR. A single blind randomized phase 3 study to evaluate safety and immunogenicity of inactivated hepatitis A vaccine (HAPIBEVTM) in 1-15 years-old healthy hepatitis A vaccine-naïve children. Vaccine. 2021;39(49):7166‐74.	Not relevant
886	Van Hulle C, Rundell M, Lazar K, Beckman E, Brandon N, Gleason C, et al. Veterans in AD prevention clinical trials: an evaluation of the association of tbi on memory and global cognition. Journal of prevention of alzheimer's disease. 2021;8(SUPPL 1):S75‐S6.	Not relevant
887	Van Stappen V, Cardon G, De Craemer M, Mavrogianni C, Usheva N, Kivelä J, et al. The effect of a cluster-randomized controlled trial on lifestyle behaviors among families at risk for developing type 2 diabetes across Europe: the Feel4Diabetes-study. International journal of behavioral nutrition and physical activity. 2021;18(1):86.	Not relevant
888	Waldmann T, Stiawa M, Dinc U, Saglam G, Busmann M, Daubmann A, et al. Costs of health and social services use in children of parents with mental illness. Child and adolescent psychiatry and mental health. 2021;15(1).	Not relevant
889	Wiese LK, Love T, Goodman R. Responding to a simulated disaster in the virtual or live classroom: is there a difference in BSN student learning? Nurse education in practice. 2021;55:103170.	Not relevant
890	Woodberry KA, Chokran C, Johnson KA, Nuechterlein KH, Miklowitz DJ, Faraone SV, et al. Computer-aided learning for managing stress: a feasibility trial with clinical high risk adolescents and young adults. Early Interv Psychiatry. 2021;15(3):471‐9.	Not relevant
891	Wu S, Adamsk K. Intervention effect of cognitive behaviour therapy under suicidology on psychological stress and emotional depression of college students. Work (Reading, Mass). 2021;69(2):697‐709.	Not relevant
892	Xu Y, Yue LZ, Wang W, Wu XJ, Liang ZY. Gender-Specific Impact of Self-Monitoring and Social Norm Information on Walking Behavior Among Chinese College Students Assessed Using WeChat: longitudinal Tracking Study. J Med Internet Res. 2021;23(12):e29167.	Not relevant
893	Zeng H, Liu S, Huang R, Zhou Y, Tang J, Xie J, et al. Effect of the TEACCH program on the rehabilitation of preschool children with autistic spectrum disorder: a randomized controlled trial. J Psychiatr Res. 2021;138:420‐7.	Not relevant
894	Zhu Z, Sudfeld CR, Cheng Y, Qi Q, Li S, Elhoumed M, et al. Anemia and associated factors among adolescent girls and boys at 10-14 years in rural western China. BMC Public Health. 2021;21(1):218.	Not relevant
895	Actrn. A Randomized Controlled Trial of a Smartphone App for addressing distress and wellbeing in a high-trauma risk population. https://trialsearchwhoint/Trial2aspx?TrialID=ACTRN12622001324707. 2022.	Not relevant
896	Actrn. Sustainable Model of eARly Intervention and Tele-rehabilitation for children with Cerebral Palsy in rural Bangladesh (SMART CP) – a cluster randomized controlled trial. https://trialsearchwhoint/Trial2aspx?TrialID=ACTRN12622000396729. 2022.	Not relevant
897	Actrn. Getting it right from the start (GIRFTS): effect of an early years’ school intervention on student oral language and reading outcomes. https://trialsearchwhoint/Trial2aspx?TrialID=ACTRN12622000146796. 2022.	Not relevant
898	Ahmadi Marzaleh M, Peyravi M, Khaledi H, Saadatmand V, Khaledi F. Investigating the Effect of Perceived Social Support on the Promotion of Earthquake-Related Awareness in Iranian High School Students. Prehospital and disaster medicine. 2022;37(5):651‐6.	Not relevant
899	Al Imam M, Jahan I, Das M, Khan A, Muhit M, Power R, et al. Supporting Ultra-poor Children with Cerebral Palsy and Their Families with Integrated Microfinance/ livelihood and Community-based Rehabilitation Program -A Cluster Randomized Controlled Trial. Developmental medicine and child neurology. 2022;64:73.	Not relevant
900	Alimoradi Z, Rajabalipour S, Rahmani K, Pakpour AH. The effect of a social network-based cognitive behavioral therapy intervention on the severity of premenstrual syndrome symptoms: a protocol of a randomized clinical trial study. Trials. 2022;23(1).	Not relevant
901	Andino J, Park-Mroch J, Francis SL, O'Shea AMJ, Engebretsen B, Rice S, et al. A randomized controlled trial of a community-based obesity intervention utilizing motivational interviewing and community resource mobilization for low-income families: study protocol and baseline characteristics. Contemp Clin Trials. 2022;112.	Not relevant
902	Apanga PA, Kumbeni MT, Sakeah JK, Olagoke AA, Ajumobi O. The moderating role of partners’ education on early antenatal care in northern Ghana. BMC pregnancy and childbirth. 2022;22(1).	Not relevant
903	Aygun O, Muslu GK. The effect of a school-based fruit and vegetable promotion program on adolescents' fruit and vegetable consumption behavior in Turkey. J Pediatr Nurs. 2022;66:e27‐e36.	Not relevant
904	Bazargani Z, Sarikhani F, Darenjani SK, Amirkhani M, Harsini PA, Khani Jeihooni A. Effect of Educational intervention based on Health Belief Model on promoting preventive behaviours of urinary tract infections in mothers with children under 6-Years of age. BMC Womens Health. 2022;22(1):409.	Not relevant
905	Becker SP, Duraccio KM, Sidol CA, Fershtman CEM, Byars KC, Harvey AG. Impact of a Behavioral Sleep Intervention in Adolescents With ADHD: feasibility, Acceptability, and Preliminary Effectiveness From a Pilot Open Trial. J Atten Disord. 2022;26(7):1051‐66.	Not relevant
906	Bergam S, Sibaya T, Ndlela N, Kuzwayo M, Fomo M, Goldstein MH, et al. “I am not shy anymore”: a qualitative study of the role of an interactive mHealth intervention on sexual health knowledge, attitudes, and behaviors of South African adolescents with perinatal HIV. Reprod Health. 2022;19(1).	Not relevant
907	Brooks C, Helson C, McCormack M, Baur LA, Gill T, Green J, et al. Protocol for a randomised controlled trial of a family strengthening program to prevent unhealthy weight gain among 5 to 11-year-old children from at-risk families: the Strong Families Trial. BMC Public Health. 2022;22(1):1215.	Not relevant
908	Brown FL, Bosqui T, Elias J, Farah S, Mayya A, Abo Nakkoul D, et al. Family systemic psychosocial support for at-risk adolescents in Lebanon: study protocol for a multi-site randomised controlled trial. Trials. 2022;23(1):327.	Not relevant
909	Brown SD, Hedderson MM, Zhu Y, Tsai AL, Feng J, Quesenberry CP, et al. Uptake of guideline-recommended postpartum diabetes screening among diverse women with gestational diabetes: associations with patient factors in an integrated health system in USA. BMJ open diabetes research & care. 2022;10(3).	Not relevant
910	Buakate P, Thirarattanasunthon P, Wongrith P. Factors influencing alcohol consumption among university students in Southern Thailand. Roczniki Panstwowego Zakladu Higieny. 2022;73(4):435‐43.	Not relevant
911	Chan A, Begum Y, Robertson A, Walker K, Westmacott R, Shroff M, et al. The Impact of Experimental Sleep Restriction on Neurocognition in Healthy Adolescents. Sleep medicine. 2022;100:S209‐S10.	Not relevant
912	Cheon SH, Reeve J, Marsh HW, Song Y. Intervention-enabled autonomy-supportive teaching improves the PE classroom climate to reduce antisocial behavior. Psychology of sport and exercise. 2022;60.	Not relevant
913	Comrie-Thomson L, Webb K, Patel D, Wata P, Kapamurandu Z, Mushavi A, et al. Engaging women and men in the gender-synchronised, community-based Mbereko+Men intervention to improve maternal mental health and perinatal care-seeking in Manicaland, Zimbabwe: a cluster-randomised controlled pragmatic trial. J. 2022;12:04042.	Not relevant
914	Darabi F, Yaseri M. Intervention to Improve Menstrual Health Among Adolescent Girls Based on the Theory of Planned Behavior in Iran: a Cluster-randomized Controlled Trial. Journal of preventive medicine and public health = Yebang Uihakhoe chi. 2022;55(6):595‐603.	Not relevant
915	Datoo MS, Natama HM, Some A, Bellamy D, Traore O, Rouamba T, et al. Efficacy and immunogenicity of R21/Matrix-M vaccine against clinical malaria after 2 years' follow-up in children in Burkina Faso: a phase 1/2b randomised controlled trial. The lancet Infectious diseases. 2022;22(12):1728‐36.	Not relevant
916	Deuschle C, Keith J, Dugan K, Williams M, Taravath S, Lecci L. Baseline Concussion Testing Increases Agreement With Favorable Concussion Safety Decisions in Hypothetical Scenarios. Health education & behavior. 2022;49(4):732‐9.	Not relevant
917	Dick D, Driver M, Petronio L, Brockman D, Dron J. HOW DO WE MAKE POLYGENIC RISK SCORES (PRS) UNDERSTANDABLE? THE DEVELOPMENT AND EVALUATION OF A NEW TOOL TO ACCOMPANY PRS. European neuropsychopharmacology. 2022;63:e8.	Not relevant
918	Eiraldi R, McCurdy BL, Khanna MS, Goldstein J, Comly R, Francisco J, et al. Development and evaluation of a remote training strategy for the implementation of mental health evidence-based practices in rural schools: pilot study protocol. Pilot and feasibility studies. 2022;8(1).	Not relevant
919	Eiraldi R, McCurdy BL, Khanna MS, Wolk CB, Glick HA, Rabenau-McDonnell QA, et al. Study protocol: cluster randomized trial of consultation strategies for the sustainment of mental health interventions in under-resourced urban schools: rationale, design, and methods. BMC Psychol. 2022;10(1):24.	Not relevant
920	Evans R, Bell S, Brockman R, Campbell R, Copeland L, Fisher H, et al. Wellbeing in Secondary Education (WISE) Study to Improve the Mental Health and Wellbeing of Teachers: a Complex System Approach to Understanding Intervention Acceptability. Prev Sci. 2022;23(6):922‐33.	Not relevant
921	Feng Y, Ma X, Zhang Q, Jiang R, Lu J, Chen K, et al. Effectiveness of WeChat-group-based parental health education in preventing unintentional injuries among children aged 0-3: randomized controlled trial in Shanghai. BMC Public Health. 2022;22(1):2086.	Not relevant
922	Ferrari G, Torres-Rueda S, Chirwa E, Gibbs A, Orangi S, Barasa E, et al. Prevention of violence against women and girls: a cost-effectiveness study across 6 low- and middle-income countries. PLoS medicine. 2022;19(3):e1003827.	Not relevant
923	Floyd V, Vargas I. A MOBILE APP-BASED BEHAVIORAL INTERVENTION FOR INSOMNIA AMONG COLLEGE STUDENTS. Sleep. 2022;45(SUPPL 1):A210‐A1.	Not relevant
924	Forsyth JE, Kempinsky A, Pitchik HO, Alberts CJ, Mutuku FM, Kibe L, et al. Larval source reduction with a purpose: designing and evaluating a household- and school-based intervention in coastal Kenya. PLoS neglected tropical diseases. 2022;16(4):e0010199.	Not relevant
925	Fu X, Li S, Shen C, Zhu K, Zhang M, Liu Y, et al. Effect of prosocial behavior on school bullying victimization among children and adolescents: peer and student–teacher relationships as mediators. J Adolesc. 2022.	Not relevant
926	Gadari S, Farokhzadian J, Mangolian Shahrbabaki P. Effectiveness of resilience training on social self-efficacy of the elementary school girls during COVID-19 outbreak. Clinical child psychology and psychiatry. 2022;27(1):308‐19.	Not relevant
927	Gaete J, Inzunza C, Ramirez S, Valenzuela D, Rojas C, Araya R. The Social Competence Promotion Program among Young Adolescents (SCPP-YA) in Chile (“Mi Mejor Plan”) for substance use prevention among early adolescents: study protocol for a randomized controlled trial. Trials. 2022;23(1).	Not relevant
928	Gaude R, Devi A, Vacchani V, Mohapatra A. TO STUDY THE EFFICACY OF RITUXIMAB IN FREQUENTLY RELAPSING/STEROID DEPENDENT NEPHROTIC SYNDROME. Indian journal of nephrology. 2022;32(7):S64‐S5.	Not relevant
929	Gomez ML, Bernal R, Baker-Henningham H. Qualitative evaluation of a scalable early childhood parenting programme in rural Colombia. Child. 2022;48(2):225‐38.	Not relevant
930	Guarini A, Sansavini A, Suttora C, Bortolotti S, Fort M, Iorio D, et al. Mindful Parenting Intervention MinUTo App for Parents of Preschool Children: study Protocol of a Randomised Controlled Trial. International journal of environmental research and public health. 2022;19(13).	Not relevant
931	Halvaiepour Z, Nosratabadi M. Investigating the Relationship between Adverse Childhood Experiences and Cigarette Smoking in University Students in Isfahan, Iran. Journal of child & adolescent trauma. 2022;15(2):319‐25.	Not relevant
932	Hashemi SAB. The Effectiveness of Creative Drama on Mental Health and Self-esteem in Aggressive Gifted Students. Archives of hygiene sciences. 2022;11(1):45‐51.	Not relevant
933	Irct20211223053494N. Comparison of the Effectiveness of Selective and Family-Based Prevention on Risk and Protective Factors of Substance Use in High-Risk Adolescents and Their Parents. https://trialsearchwhoint/Trial2aspx?TrialID=IRCT20211223053494N1. 2022.	Not relevant
934	Isrctn. Building Resilience in Children. The CUES-Ed research project: a comparison of the CUES-Ed resilience-building digital programme for primary school children compared to the usual school curriculum. https://trialsearchwhoint/Trial2aspx?TrialID=ISRCTN11445338. 2022.	Not relevant
935	Isrctn. A study of the effectiveness, scalability, and sustainability of early childhood development services in rural China. https://trialsearchwhoint/Trial2aspx?TrialID=ISRCTN84864201. 2022.	Not relevant
936	Isrctn. 2 Young Lives: mentoring teenagers for safer pregnancy and birth in Sierra Leone. https://trialsearchwhoint/Trial2aspx?TrialID=ISRCTN32414369. 2022.	Not relevant
937	Isrctn. Family-focused psychosocial support in Jordan. https://trialsearchwhoint/Trial2aspx?TrialID=ISRCTN76902687. 2022.	Not relevant
938	Isrctn. Community-based quit-smoking intervention using 5As and 3As approaches in Sarawak, Malaysia. https://trialsearchwhoint/Trial2aspx?TrialID=ISRCTN12273006. 2022.	Not relevant
939	Isrctn. Public title: acceptability, feasibility and pilot study of a culturally sensitive parental and caregiver, community-based intervention using participatory learning and action groups to optimise infant nutrition, feeding, and dental practices in children from South Asian families: NEON (Nurture Early for Optimal Nutrition). https://trialsearchwhoint/Trial2aspx?TrialID=ISRCTN10234623. 2022.	Not relevant
940	Isrctn. An effectiveness study of Growing up Happily in the Family II Program aimed at promoting positive parenting in parents of young children at psychosocial risk. https://trialsearchwhoint/Trial2aspx?TrialID=ISRCTN91206647. 2022.	Not relevant
941	Isrctn. School and community driven dengue vector control and monitoring in Myanmar. https://trialsearchwhoint/Trial2aspx?TrialID=ISRCTN78254298. 2022.	Not relevant
942	Isrctn. Evaluation of the effectiveness of Can't Wait to Learn, an EdTech numeracy and reading programme, in government schools in Isingiro district, Uganda. https://trialsearchwhoint/Trial2aspx?TrialID=ISRCTN11460734. 2022.	Not relevant
943	Jibunoh O, Ani C. A controlled clinical trial of a brief psycho-educational intervention for anxiety among in-school adolescents in Nigeria. International journal of mental health. 2022;51(1):24‐31.	Not relevant
944	Jones S, Flaherty B, Myers A, Riedner B. ACOUSTIC ENHANCEMENT OF SLOW-WAVE SLEEP IN HEALTHY ADOLESCENTS. Sleep. 2022;45(SUPPL 1):A46‐A7.	Not relevant
945	Karimi AB, Baghdassarians A, Fadai F. Comparison of the Effectiveness of the KiSS Cognitive-Behavioral Therapy Program and Reflexotherapy on Insomnia in Children. Iranian journal of psychiatry and behavioral sciences. 2022;16(3).	Not relevant
946	Kaur S, Kaur M, Kumar R. Health promotion intervention to prevent risk factors of chronic diseases: protocol for a cluster randomized controlled trial among adolescents in school settings of Chandigarh (India). PLoS ONE. 2022;17(2):e0263584.	Not relevant
947	Kct. A prospective study with two purposes: (1) developing assessment tools and rehabilitation exercise programs which contribute to improving the physical, psychological, and social health of the disabled (including people who will be registered as the disabled within a few months) in South Korea and their return to the society, and (2) creating a guidebook to facilitate an application of the de…	Not relevant
948	Ketcheson LR, Wengrovius CM, Staples KL, Miodrag N. MYTime: a Mindfulness and Yoga Program to Promote Health Outcomes in Parents of Children With Autism Spectrum Disorder. Global advances in health and medicine. 2022;11.	Not relevant
949	Kumar Rai G, Saluja T, Chaudhary S, Tamrakar D, Kanodia P, Giri BR, et al. Safety and immunogenicity of the Vi-DT typhoid conjugate vaccine in healthy volunteers in Nepal: an observer-blind, active-controlled, randomised, non-inferiority, phase 3 trial. The lancet Infectious diseases. 2022;22(4):529‐40.	Not relevant
950	Kumari N, Yadav A, Garg N, Yadav K, Sankhla M, Goothy SSK, et al. Effectiveness of Yoga on Quality of Life among Patients with Depression: a Randomised Controlled Trial. Journal of clinical and diagnostic research. 2022;16(8):C22‐C7.	Not relevant
951	Kuringe E, Christensen A, Materu J, Drake M, Majani E, Casalini C, et al. Effectiveness of Cash Transfer Delivered Along With Combination HIV Prevention Interventions in Reducing the Risky Sexual Behavior of Adolescent Girls and Young Women in Tanzania: cluster Randomized Controlled Trial. JMIR public health and surveillance. 2022;8(9):e30372.	Not relevant
952	Lane-Loney SE, Zickgraf HF, Ornstein RM, Mahr F, Essayli JH. A Cognitive-Behavioral Family-Based Protocol for the Primary Presentations of Avoidant/Restrictive Food Intake Disorder (ARFID): case Examples and Clinical Research Findings. Cognitive and behavioral practice. 2022;29(2):318‐34.	Not relevant
953	Lau J-P, Lai S-K, Ip F-S, Wong P-C, Servili C, Salomone E, et al. Acceptability and feasibility of the World Health Organization's Caregiver Skills Training Programme (WHO CST) delivered via eLearning, videoconferencing, and in-person hybrid modalities in Hong Kong. Frontiers in psychiatry. 2022;13.	Not relevant
954	Lee SY, Kim R, Rodgers J, Subramanian SV. Assessment of heterogeneous Head Start treatment effects on cognitive and social-emotional outcomes. Sci. 2022;12(1):6411.	Not relevant
955	Li X, Luo B. RESEARCH ON THE INFLUENCE OF THE CONSTRUCTION OF TEACHERS’ ETHICS AND STYLE OF PUBLIC EDUCATION TEACHERS ON ALLEVIATING COLLEGE STUDENTS’ COGNITIVE PSYCHOLOGY IN THE NEW ERA. Psychiatr. 2022;34:1029‐34.	Not relevant
956	Li X, Mo X, Liu T, Shao R, Teopiz K, McIntyre RS, et al. Efficacy of Lycium barbarum polysaccharide in adolescents with subthreshold depression: interim analysis of a randomized controlled study. Neural regeneration research. 2022;17(7):1582‐7.	Not relevant
957	Liu P, Wong MCM, Lee GHM, Yiu CKY, Lo ECM. Family behavior theory-based intervention via mobile messaging to improve oral health of adolescents: study protocol for a cluster randomized controlled trial. Trials. 2022;23(1):941.	Not relevant
958	Llistosella M, Torne C, Garcia-Ortiz M, Lopez-Hita G, Ortiz R, Herandez-Montero L, et al. Fostering Resilience in Adolescents at Risk: Study protocol for a cluster randomized controlled trial within the resilience school-based intervention. Front Psychol. 2022;13:1066874.	Not relevant
959	Londono Tobon A, Condon E, Sadler LS, Holland ML, Mayes LC, Slade A. School age effects of Minding the Baby-An attachment-based home-visiting intervention-On parenting and child behaviors. Development and psychopathology. 2022;34(1):55‐67.	Not relevant
960	Maduakolam IO, Ogbonnaya NP, Ndubuisi IF, Ekechukwu END, Okoronkwo IL, Onwujekwe O. Effects of a structured health education on prevention of HIV risky behaviours among adolescents in Nigeria - a pragmatic randomized controlled trial. Libyan journal of medicine. 2022;17(1):2128414.	Not relevant
961	Mahajan A, Negi PC, Gandhi S, Sharma D, Grover N. Impact of School-Based Health Behavioral Intervention on Awareness, Practice Pattern of Healthy Lifestyle, and Cardiometabolic Risk Factors among School Children of Shimla: a Cluster-Randomized, Intervention Study. Indian J Pediatr. 2022;89(4):343‐50.	Not relevant
962	Margolis RHF, Dababnah S, Sacco P, Jones-Harden B, Bollinger ME, Butz A, et al. The Effects of Caregiver Social Support and Depressive Symptoms on Child Medication Adherence and Asthma Control. Journal of racial and ethnic health disparities. 2022;9(4):1234‐42.	Not relevant
963	Maria DS, Cuccaro P, Guerrero N, Sibinga E, Bender K, Fine M, et al. Reducing Stress and Enhancing Wellbeing: adapting a Mindfulness Based Intervention for Youth Experiencing Homelessness. Global advances in health and medicine. 2022;11:17.	Not relevant
964	Marsiglia FF, Kulis SS, Cutrin O, Medina-Mora ME, Real T, Nuno-Gutierrez BL, et al. The Feasibility, Acceptability, and Utility of Mantente REAL: the Culturally Adapted Version of keepin' it REAL for Mexico. Prev Sci. 2022;23(8):1483‐94.	Not relevant
965	Mationg MLS, Williams GM, Tallo VL, Olveda RM, Aung E, Alday P, et al. “The Magic Glasses Philippines”: a cluster randomised controlled trial of a health education package for the prevention of intestinal worm infections in schoolchildren. The lancet regional health - western pacific. 2022;18.	Not relevant
966	Mehrin SF, Hasan MI, Tofail F, Shiraji S, Ridout D, Grantham-McGregor S, et al. Integrating a Group-Based, Early Childhood Parenting Intervention Into Primary Health Care Services in Rural Bangladesh: a Cluster-Randomized Controlled Trial. Front. 2022;10:886542.	Not relevant
967	Mendelsohn JB, Fournier B, Caron-Roy S, Maina G, Strudwick G, Ojok S, et al. Reducing HIV-related stigma among young people attending school in Northern Uganda: study protocol for a participatory arts-based population health intervention and stepped-wedge cluster-randomized trial. Trials. 2022;23(1):1043.	Not relevant
968	Millanzi WC, Kibusi SM, Osaki KM. Effect of integrated reproductive health lesson materials in a problem-based pedagogy on soft skills for safe sexual behaviour among adolescents: a school-based randomized controlled trial in Tanzania. PLoS ONE. 2022;17(2):e0263431.	Not relevant
969	Miller K, Lori J, Liu X, Boivin M, Giordani B. The cognitive burden of severe malaria in the Ugandan classroom and the effects of a computerized intervention. Appl Nurs Res. 2022;63:151551.	Not relevant
970	Movaseghi Ardekani F, Ghaderi F, Kaveh MH, Nazari M, Khoramaki Z. The Effect of an Educational Intervention on Oral Health Literacy, Knowledge, and Behavior in Iranian Adolescents: a Theory-Based Randomized Controlled Trial. Biomed Res Int. 2022;2022:5421799.	Not relevant
971	Nanyunja C, Sadoo S, Kohli-Lynch M, Nalugya R, Nyonyintono J, Muhumuza A, et al. Early care and support for young children with developmental disabilities and their caregivers in Uganda: the Baby Ubuntu feasibility trial. Front. 2022;10.	Not relevant
972	Nct. USCRI READY4Life Program. https://clinicaltrialsgov/show/NCT05476185. 2022.	Not relevant
973	Nct. The Effect of Motivational Interview Attempt on Self-Efficacy Level and Decision to Quit Smoking of University Students. https://clinicaltrialsgov/show/NCT05324644. 2022.	Not relevant
974	Nct. Thetha Nami Ngithethe Nawe ("Let's Talk"): step Wedge cRCT of Peer Led Community PrEP and SRH for Youth in South Africa. https://clinicaltrialsgov/show/NCT05405582. 2022.	Not relevant
975	Nct. Effect of Conventional Exercise and Tai Chi Exercise on College Students. https://clinicaltrialsgov/show/NCT05529368. 2022.	Not relevant
976	Nct. Self-compassion Therapist-led Online Group Treatment for Adolescents With Distress, Anxiety, and Depression. https://clinicaltrialsgov/show/NCT05448014. 2022.	Not relevant
977	Nct. Improving HIV Prevention Among Adolescent Girls and Young Women (AGYW) in Uganda. https://clinicaltrialsgov/show/NCT05516602. 2022.	Not relevant
978	Nct. Adolescent Wellness Visits in Tanzania. https://clinicaltrialsgov/show/NCT05306938. 2022.	Not relevant
979	Nct. Brief Intervention Based on the Theory of Planned Behavior to Reduce Alcohol Consumption in University Students. https://clinicaltrialsgov/show/NCT05533554. 2022.	Not relevant
980	Nct. Online Psychosocial Intervention for Nursing Students Who Experienced Intimate Partner Abuse in Turkey. https://clinicaltrialsgov/show/NCT05368779. 2022.	Not relevant
981	Nct. Testing the Feasibility of a Sports-based Mental Health Promotion Intervention for Adolescents in Nepal. https://clinicaltrialsgov/show/NCT05394311. 2022.	Not relevant
982	Nct. Early Development of Academic Skills in the Classroom. https://clinicaltrialsgov/show/NCT05224700. 2022.	Not relevant
983	Nct. Syrian Refugee Youth as Community Mental Health Workers-Lebanon. https://clinicaltrialsgov/show/NCT05265611. 2022.	Not relevant
984	Nct. 1MoreStep: an Intervention to Increase HIV Care Engagement and Reduce Intimate Partner Violence Among Black Women Living With HIV. https://clinicaltrialsgov/show/NCT05608421. 2022.	Not relevant
985	Nct. Implementation of a 12-week Adapted Physical Activity (APA) Program in People Suffering From Chronic Insomnia. https://clinicaltrialsgov/show/NCT05294133. 2022.	Not relevant
986	Nct. Sustainable-psycho-nutritional Intervention Program and Its Effects on Health Outcomes and the Environment. https://clinicaltrialsgov/show/NCT05457439. 2022.	Not relevant
987	Nct. Evaluation of Baby Friendly Spaces in Cox's Bazar, Bangladesh. https://clinicaltrialsgov/show/NCT05281575. 2022.	Not relevant
988	Nct. Effect of Focal Vibration Within a Multicomponent Exercise Program for Older Women With Osteoporosis a Single-blind Clinical Trial. https://clinicaltrialsgov/show/NCT05538377. 2022.	Not relevant
989	Nct. Effectiveness of an Evidence-based Stepped Care System for Alcohol and Other Drug Use Problems Among Congolese Refugees in Zambia. https://clinicaltrialsgov/show/NCT05471921. 2022.	Not relevant
990	Nct. Strengthening Women's Agency During Pregnancy. https://clinicaltrialsgov/show/NCT05515094. 2022.	Not relevant
991	Nct. Brief Parent Training. https://clinicaltrialsgov/show/NCT05591820. 2022.	Not relevant
992	Nct. Workforce Mental Health Emergency Preparedness. https://clinicaltrialsgov/show/NCT05621603. 2022.	Not relevant
993	Nct. My Journey: a Brief Contextual Behavioural Intervention Based on Strengths, Meaning, Hope and Connection. https://clinicaltrialsgov/show/NCT05479344. 2022.	Not relevant
994	Nct. Reducing Racism and Discrimination in Schools: comprehensive Prevention Services. https://clinicaltrialsgov/show/NCT05189769. 2022.	Not relevant
995	Nct. Cognitive Behavior Play Therapy and Culturally Adapted Mindfulness-Based Guided Self-Help for Parents. https://clinicaltrialsgov/show/NCT05574569. 2022.	Not relevant
996	Nct. Targeting Child Mental Health and Household Poverty. https://clinicaltrialsgov/show/NCT05667675. 2022.	Not relevant
997	Nct. A Cluster-randomized Control Trial of PAX Good Behavior Game in Swedish Elementary Schools. https://clinicaltrialsgov/show/NCT05407623. 2022.	Not relevant
998	Nct. The Effect of Emotional Freedom Technique on Fear and Pain in Intravenous Catheter Applications in Pediatric Emergency. https://clinicaltrialsgov/show/NCT05174897. 2022.	Not relevant
999	Nct. The Family Check-Up in Autism Services. https://clinicaltrialsgov/show/NCT05280613. 2022.	Not relevant
1000	Nct. Autism Caregiver Coaching in Africa. https://clinicaltrialsgov/show/NCT05551728. 2022.	Not relevant
1001	Nct. Improve Child Outcomes Through Caregiving in Cambodia. https://clinicaltrialsgov/show/NCT05197985. 2022.	Not relevant
1002	Nct. Suubi4StrongerFamilies. https://clinicaltrialsgov/show/NCT05368714. 2022.	Not relevant
1003	Nct. A Trauma-Informed Sleep Intervention for Children in Foster Care. https://clinicaltrialsgov/show/NCT05646095. 2022.	Not relevant
1004	Nct. Teachers Leading the Frontlines (Tealeaf) - a Hybrid Effectiveness, Implement, and Context Trial. https://clinicaltrialsgov/show/NCT05179759. 2022.	Not relevant
1005	Nct. Toothbrushing Program in Saudi Arabia "TOPS". https://clinicaltrialsgov/show/NCT05512156. 2022.	Not relevant
1006	Nct. The Effect Of Planned Educatıon Based On The Health Improvement Model. https://clinicaltrialsgov/show/NCT05577325. 2022.	Not relevant
1007	Nct. The Effect of Double Duty Interventions on Double Burden of Malnutrition Among School Adolescents in Ethiopia. https://clinicaltrialsgov/show/NCT05574842. 2022.	Not relevant
1008	Nct. Women Supporting Women to Improve Infant and Child Feeding Practices. https://clinicaltrialsgov/show/NCT05473312. 2022.	Not relevant
1009	Nct. Production of Fortified Biscuit With Chickpea and Crushed Peanut for Improving Cognitive Performance. https://clinicaltrialsgov/show/NCT05281146. 2022.	Not relevant
1010	Nct. A Mental Health Intervention for a Community Program Called the PowerObesity. https://clinicaltrialsgov/show/NCT05605028. 2022.	Not relevant
1011	Nct. Intervention Effectiveness on the Neurocognitive Functioning of Children and Adolescents With Neurofibromatosis Type 1. https://clinicaltrialsgov/show/NCT05377008. 2022.	Not relevant
1012	Nct. The Effect Of Online Breastfeeding Counseling Given At The Post-Birth Period On Breastfeeding Behavior. https://clinicaltrialsgov/show/NCT05322434. 2022.	Not relevant
1013	Nct. S.T.A.N.D. Alacrity Center Signature Project. https://clinicaltrialsgov/show/NCT05591937. 2022.	Not relevant
1014	Nct. Impact of a Community Based Engagement Program Focused on Adolescents With Epilepsy. https://clinicaltrialsgov/show/NCT05660239. 2022.	Not relevant
1015	Nct. Effects of Virtual Reality Software on Levels of Stigma Towards People With Mental Illness. https://clinicaltrialsgov/show/NCT05393596. 2022.	Not relevant
1016	Nct. Feasibility Trial of a Mindfulness Based Intervention in Youth With Type 1 Diabetes. https://clinicaltrialsgov/show/NCT05268393. 2022.	Not relevant
1017	Nct. Home-based Interventions for FrAilty preveNTion in AdultS With DIabeTes and Chronic Kidney Disease. https://clinicaltrialsgov/show/NCT05527574. 2022.	Not relevant
1018	Nct. Mindful Hand Hygiene for Healthcare Workers. https://clinicaltrialsgov/show/NCT05261282. 2022.	Not relevant
1019	Nct. Love Infection: a Dramatized Story Intervention (Telenovela/Soap Opera) for HIV Prevention. https://clinicaltrialsgov/show/NCT05358366. 2022.	Not relevant
1020	Nct. Brain Injury Education and Outpatient Navigation-1stBIEN. https://clinicaltrialsgov/show/NCT05261477. 2022.	Not relevant
1021	Nct. Effect of Telerehabilitation-Based Exercise and Motor Imagery Training in Children With ADHD. https://clinicaltrialsgov/show/NCT05208255. 2022.	Not relevant
1022	Nct. Treatment of Obstructive Sleep Apnea With Personalized Surgery in Children With Down Syndrome (TOPS-DS). https://clinicaltrialsgov/show/NCT05508971. 2022.	Not relevant
1023	Nct. Happy Teeth for Hopi Tots: cultural Adaptation of an Oral Health Entertainment-Education Intervention. https://clinicaltrialsgov/show/NCT05297526. 2022.	Not relevant
1024	Nct. My Mobile Wallet: an Intervention for Tuberculosis Medication Adherence in Rural Uganda. https://clinicaltrialsgov/show/NCT05656287. 2022.	Not relevant
1025	Nct. Budesonia + Intratracheal Surfactant in Incidence of Bronchopulmonary Dysplasia. https://clinicaltrialsgov/show/NCT05534685. 2022.	Not relevant
1026	Nct. Intervention to Improve Social Policy for Maternal and Child Health. https://clinicaltrialsgov/show/NCT05389501. 2022.	Not relevant
1027	Nct. Better Together Physician Coaching: an Innovative Solution to Medical Trainee Burnout. https://clinicaltrialsgov/show/NCT05222685. 2022.	Not relevant
1028	Nct. Effect of Progressive Muscle Relaxation Exercise on Primary Dysmenorrhea Menstrual Symptoms and Quality of Life. https://clinicaltrialsgov/show/NCT05340101. 2022.	Not relevant
1029	Nct. Effect of Exercises on Computer Vision Syndrome. https://clinicaltrialsgov/show/NCT05414799. 2022.	Not relevant
1030	Nct. The Effect of Education Given to Reproductive Age Women by Teach Back Method on Behaviors. https://clinicaltrialsgov/show/NCT05544851. 2022.	Not relevant
1031	Nct. Optimizing Intervention Effects in Children and Adolescents. https://clinicaltrialsgov/show/NCT05482165. 2022.	Not relevant
1032	Nct. Word Retrieval in the Wild in People With Post-Stroke Aphasia. https://clinicaltrialsgov/show/NCT05338216. 2022.	Not relevant
1033	Nct. Parent-implemented Social Communication Treatment in Preschool Children With Autism Spectrum Disorder. https://clinicaltrialsgov/show/NCT05635760. 2022.	Not relevant
1034	Nct. DEX vs SEVO in Congenital Heart Surgery. https://clinicaltrialsgov/show/NCT05369949. 2022.	Not relevant
1035	Nct. Baby Navigator Intervention to Improve Outcomes of Toddlers With Communication Delays. https://clinicaltrialsgov/show/NCT05215145. 2022.	Not relevant
1036	Nct. Animation Supported COVID-19 Education. https://clinicaltrialsgov/show/NCT05633485. 2022.	Not relevant
1037	Nct. Digital Motivational Behavioral Economic Intervention to Reduce Risky Drinking Among Community-Dwelling Emerging Adults. https://clinicaltrialsgov/show/NCT05443750. 2022.	Not relevant
1038	Nct. Efficacy of Reading Intervention on the Brain Connectivity in Autism. https://clinicaltrialsgov/show/NCT05568056. 2022.	Not relevant
1039	Nct. The No Means No South Africa Evaluation Study. https://clinicaltrialsgov/show/NCT05295342. 2022.	Not relevant
1040	Nct. Effectiveness of Whatsapp Messages in Gestational Weight Gain. https://clinicaltrialsgov/show/NCT05590832. 2022.	Not relevant
1041	Nct. Influenza Vaccine Uptake Among Healthcare Workers. https://clinicaltrialsgov/show/NCT05521763. 2022.	Not relevant
1042	Nct. Breastfeeding - a Good Start Together. https://clinicaltrialsgov/show/NCT05311631. 2022.	Not relevant
1043	Nct. Effectiveness of School Traffic Warden Programme on Road User Behaviour. https://clinicaltrialsgov/show/NCT05407883. 2022.	Not relevant
1044	Nct. Maximizing Nutrition Education to Meet Dietary and Food Security of Children and Parents. https://clinicaltrialsgov/show/NCT05196763. 2022.	Not relevant
1045	Nct. Effects of Inserting Exercises During Physical Education Classes on Anxiety and Depression Symptoms in Adolescents. https://clinicaltrialsgov/show/NCT05561192. 2022.	Not relevant
1046	Nct. Effect of Integrating Traditional Tuberculosis Care With Modern Health Care on Case Detection. https://clinicaltrialsgov/show/NCT05236452. 2022.	Not relevant
1047	Nct. The Effect of Virtual Reality On Pain and Anxiety During Blood Draw in Children: a Randomized Controlled Study. https://clinicaltrialsgov/show/NCT05175924. 2022.	Not relevant
1048	Nct. Menstrual Health Education's Impact on Knowledge, Attitudes and Self Care Behavior of Dysmenorrheal Adolescents. https://clinicaltrialsgov/show/NCT05315050. 2022.	Not relevant
1049	Nct. Existential Group Treatment for Older Adults (75+) With Psychological Distress in Primary Care. https://clinicaltrialsgov/show/NCT05503485. 2022.	Not relevant
1050	Nct. The PATHway Study: primary Care Based Depression Prevention in Adolescents. https://clinicaltrialsgov/show/NCT05203198. 2022.	Not relevant
1051	Nct. The Effect of Mindfulness-based Cognitive Behavior Therapy on Occupational Stress Management. https://clinicaltrialsgov/show/NCT05626543. 2022.	Not relevant
1052	Nct. Stress Interventions in STEM and Non-STEM. https://clinicaltrialsgov/show/NCT05376306. 2022.	Not relevant
1053	Nct. Work-focused Versus Generic Internet-based Interventions for Stress-related Disorders. https://clinicaltrialsgov/show/NCT05240495. 2022.	Not relevant
1054	Nct. The Effect of Basic Body Awareness Therapy on Musculoskeletal Disorders and Psychological Symptoms. https://clinicaltrialsgov/show/NCT05302453. 2022.	Not relevant
1055	Nct. Impact of Craniosacral Treatment on Child Neurodevelopment. https://clinicaltrialsgov/show/NCT05340049. 2022.	Not relevant
1056	Nct. Effectiveness of an Online Life Skills-based Intervention on Mental Health Among Arabic Adolescents in Klang Valley, Malaysia. https://clinicaltrialsgov/show/NCT05370443. 2022.	Not relevant
1057	Nct. M-Suubi: a Multi-Level Integrated Intervention to Reduce the Impact of HIV Stigma. https://clinicaltrialsgov/show/NCT05307250. 2022.	Not relevant
1058	Nct. Psychological Interventions for Complex PTSD And Schizophrenia-Spectrum Disorder: PICASSO Trial. https://clinicaltrialsgov/show/NCT05281640. 2022.	Not relevant
1059	Nct. Dietary Modulation of Gut Microbiota in Overweight/Obese Adolescents and COVID-19 Infection. https://clinicaltrialsgov/show/NCT05623007. 2022.	Not relevant
1060	Nct. The Oklahoma Parent-Child Assistance Program. https://clinicaltrialsgov/show/NCT05534568. 2022.	Not relevant
1061	Nct. Effects of Positive Psychological Group Psychotherapy and Auricular Acupressure on Withdrawal Symptoms. https://clinicaltrialsgov/show/NCT05241041. 2022.	Not relevant
1062	Nct. The Role of Vitamin D3 Supplementation in Advanced Cancer Patients With Pain. https://clinicaltrialsgov/show/NCT05450419. 2022.	Not relevant
1063	Nct. Treatment of Withdrawal Symptoms and Prevention of Relapse in Patients With Tramadol Abuse. https://clinicaltrialsgov/show/NCT05569031. 2022.	Not relevant
1064	Nct. Mindful Network Dynamics Regulation Under Stress. https://clinicaltrialsgov/show/NCT05541263. 2022.	Not relevant
1065	Nct. MOVEOUT: a Cluster RCT Investigating Education Outside the Classroom. https://clinicaltrialsgov/show/NCT05237674. 2022.	Not relevant
1066	Nct. Study of Affect Induction for Lab Induced Pain in Healthy Undergraduates. https://clinicaltrialsgov/show/NCT05619419. 2022.	Not relevant
1067	Nct. The Effects of Listening to Lullabies and Self-selected Music on Prenatal Stress and Anxiety in Pregnant Women. https://clinicaltrialsgov/show/NCT05221489. 2022.	Not relevant
1068	Nct. The Effect of Web Based Education on the Level of Coping With Infertility Stress and Infertility Self-Efficacy. https://clinicaltrialsgov/show/NCT05413629. 2022.	Not relevant
1069	Nct. Systematic Aerobics and Intelligent Monitoring System in Executive Skill Training for School-aged Children With ADHD. https://clinicaltrialsgov/show/NCT05668195. 2022.	Not relevant
1070	Nct. Healthy Weight Management Project for Overweight and Obesity Children. https://clinicaltrialsgov/show/NCT05482191. 2022.	Not relevant
1071	Nct. Comparative Study Between Febuxostat Versus Vitamin E in Non-alcoholic Steatohepatitis Patients With Hyperuricemia. https://clinicaltrialsgov/show/NCT05574036. 2022.	Not relevant
1072	Nct. Long-term Follow-up on Childhood Adiposity - The FitKids Study. https://clinicaltrialsgov/show/NCT05570396. 2022.	Not relevant
1073	Nct. Minocycline In Neurocognitive Outcomes - Sickle Cell Disease. https://clinicaltrialsgov/show/NCT05605366. 2022.	Not relevant
1074	Nct. Comparative Clinical Study Between Empagliflozin Versus Pioglitazone in Non-diabetic Patients With Non-alcoholic Steatohepatitis. https://clinicaltrialsgov/show/NCT05605158. 2022.	Not relevant
1075	Nct. Mechanically Ventilated Children and Pacifiers. https://clinicaltrialsgov/show/NCT05566184. 2022.	Not relevant
1076	Nct. AVANCE-Houston FRAMEWorks Program Evaluation. https://clinicaltrialsgov/show/NCT05261802. 2022.	Not relevant
1077	Nct. Coach-Led Body Image Intervention for Girls in Sport. https://clinicaltrialsgov/show/NCT05594524. 2022.	Not relevant
1078	Nct. Impact of a Standardized Music Therapy Protocol on the Quality of Life of Patients With Abnormal Movements Treated With Continuous Electrical Neuromodulation. https://clinicaltrialsgov/show/NCT05214313. 2022.	Not relevant
1079	Nct. MomMoodBooster VA Program. https://clinicaltrialsgov/show/NCT05196152. 2022.	Not relevant
1080	Nct. Effect of Motivational Interviews on Childbirth Perception and Childbirth Self-Efficacy. https://clinicaltrialsgov/show/NCT05216783. 2022.	Not relevant
1081	Nct. The Effects of Playing Digital Games on Children's Pain, Fear and Anxiety Levels During Suturing. https://clinicaltrialsgov/show/NCT05546463. 2022.	Not relevant
1082	Nct. Supplemental Perioperative Intravenous Crystalloids for Postoperative Nausea and Vomiting in Children Undergoing Oncological Surgery. https://clinicaltrialsgov/show/NCT05658406. 2022.	Not relevant
1083	Nct. Online Postpartum Follow-up on Depression and Postpartum Adaptation. https://clinicaltrialsgov/show/NCT05356026. 2022.	Not relevant
1084	Novotny R, Yamanaka AB, Butel J, Boushey CJ, Dela Cruz R, Aflague T, et al. Maintenance Outcomes of the Children's Healthy Living Program on Overweight, Obesity, and Acanthosis Nigricans Among Young Children in the US-Affiliated Pacific Region: a Randomized Clinical Trial. JAMA netw. 2022;5(6):e2214802.	Not relevant
1085	Nowicka P, Ek A, Jurca-Simina IE, Bouzas C, Argelich E, Nordin K, et al. Explaining the complex impact of the Covid-19 pandemic on children with overweight and obesity: a comparative ecological analysis of parents' perceptions in three countries. BMC Public Health. 2022;22(1):1000.	Not relevant
1086	O'Donnell MB, Scott SR, Ellisor BM, Cao VT, Zhou C, Bradford MC, et al. Protocol for the Promoting Resilience in Stress Management (PRISM) intervention: a multi-site randomized controlled trial for adolescents with type 1 diabetes. Contemp Clin Trials. 2022;124:107017.	Not relevant
1087	Ochomo EO, Gimnig JE, Bhattarai A, Samuels AM, Kariuki S, Okello G, et al. Evaluation of the protective efficacy of a spatial repellent to reduce malaria incidence in children in western Kenya compared to placebo: study protocol for a cluster-randomized double-blinded control trial (the AEGIS program). Trials. 2022;23(1):260.	Not relevant
1088	Okello JJ, Just DR, Jogo W, Kwikiriza N, Tesfaye H. Do Behavioral Interventions Increase the Intake of Biofortified Foods in School Lunch Meals? Evidence from a Field Experiment with Elementary School Children in Ethiopia. Current developments in nutrition. 2022;6(2).	Not relevant
1089	Olsen NJ, Larsen SC, Rohde JF, Stougaard M, Handel MN, Specht IO, et al. Effects of the healthy start randomized intervention on psychological stress and sleep habits among obesity-susceptible healthy weight children and their parents. PLoS ONE. 2022;17(3 March).	Not relevant
1090	Ong WY, Sündermann O. Efficacy of the Mental Health App "Intellect" to Improve Body Image and Self-compassion in Young Adults: a Randomized Controlled Trial With a 4-Week Follow-up. JMIR mHealth and uHealth. 2022;10(11):e41800.	Not relevant
1091	Ozveri D, Yazdic M, Kaya A, Acar N, Sofuoglu G, Deniz HI, et al. The impact of participants' educational level on the successful implementation of a structured-enhanced education and followup program focused on the prevention of coronary artery disease. Anatolian journal of cardiology. 2022;26:S171.	Not relevant
1092	Pactr. A psychoactive substance use (Pa SU) no foolishness (Ndém) prevention programme among secondary school students (SSS) in the Douala-Cameroon. https://trialsearchwhoint/Trial2aspx?TrialID=PACTR202208683564666. 2022.	Not relevant
1093	Pactr. Ziyembekezo Za Umoyo--Promoting Hope, Forgiveness, Spirituality, Prudence and Self-control to Address Unhealthy Alcohol Use in Zambia: evaluating and Scaling a Character Strengths Intervention. https://trialsearchwhoint/Trial2aspx?TrialID=PACTR202203698019870. 2022.	Not relevant
1094	Pactr. Behavioral Sleep Intervention and Sleep Problems among Children with Attention Deficit Hyperactivity Disorder. https://trialsearchwhoint/Trial2aspx?TrialID=PACTR202205632538061. 2022.	Not relevant
1095	Pactr. A controlled Study on the Effectiveness of Education Intervention Based on Theory of Planned Behavior (TPB) on HIV Preventive Sexual Behaviors among Polytechnic College Students in Addis Ababa, Ethiopia. https://trialsearchwhoint/Trial2aspx?TrialID=PACTR202205869061299. 2022.	Not relevant
1096	Patel RC, Oyaro P, Thomas KK, Wagude J, Mukui I, Brown E, et al. Point-of-care HIV viral load and targeted drug resistance mutation testing versus standard care for Kenyan children on antiretroviral therapy (Opt4Kids): an open-label, randomised controlled trial. The lancet Child & adolescent health. 2022;6(10):681‐91.	Not relevant
1097	Ponnambalam S, Palanisamy S, Singaravelu R, Janardhanan HA. Effectiveness of after-school physical activity intervention on body mass index and waist circumference/height ratio among overweight adolescents in selected Schools at Puducherry, India: a randomized controlled trial. Indian J. 2022;47(1):72‐5.	Not relevant
1098	Pontoppidan M, Nygaard L, Thorsager M, Friis-Hansen M, Davis D, Nohr EA. The FACAM study: protocol for a randomized controlled study of an early interdisciplinary intervention to support women in vulnerable positions through pregnancy and the first 5 years of motherhood. Trials. 2022;23(1):73.	Not relevant
1099	Quezada-Sanchez AD, Fuentes-Rivera E, Garcia-Martinez A, del Carmen Hernandez-Chavez M, Pineda-Antunez C, Martinez MR, et al. Assessing the effect of an educational intervention on early childhood development among Mexican preschool children in the state of Oaxaca: a study protocol of a cluster randomized stepped-wedge trial. Trials. 2022;23(1):126.	Not relevant
1100	Rashid AF, Wafa SW, Abd Talib R, Abu Bakar NM. An interactive Malaysian Childhood Healthy Lifestyle (i-MaCHeL) intervention programme to change weight-related behaviour in preschool child-parent dyads: study protocol of a cluster randomised controlled trial. PLoS ONE. 2022;17(10):e0276843.	Not relevant
1101	Ridout A, Moses F, Kuhrt K, Kamara M, November L, Turienzo CF, et al. NIHR CRIBS: capacity. Research. Innovation. Building maternity Systems in Sierra Leone. BJOG. 2022;129:215.	Not relevant
1102	Rutledge E, Spiers A, Vardeman J, Griffin N, Nisar T, Muir T, et al. EDUCATING WOMEN ABOUT PELVIC FLOOR DISORDERS DURING PREGNANCY FROM THE 1ST TO THE “4TH TRIMESTER”. Female pelvic medicine & reconstructive surgery. 2022;28(6):S122‐S3.	Not relevant
1103	Salama A, Abdel-Latif S, Omar T, El Wafa HA. Neurofeedback Training and Cognitive Behavior Therapy for Treatment of Generalized Anxiety Disorder in Children and Adolescents: a Comparative Study. NeuroRegulation. 2022;9(1):29‐38.	Not relevant
1104	Saluja T, Rai GK, Chaudhary S, Kanodia P, Giri BR, Kim DR, et al. Immune non-interference and safety study of Vi-DT typhoid conjugate vaccine with a measles, mumps and rubella containing vaccine in 9-15 months old Nepalese infants. Vaccine. 2022;40(40):5828‐34.	Not relevant
1105	Sari FS, Batubara IMS, Solikhah MM, Kusumawati HN, Eagle M, Sulisetyawati SD, et al. Effect of Cognitive Behavior-Anger Management Therapy on Aggressive Behavior in Adolescents. Open access Macedonian journal of medical sciences. 2022;10:275‐8.	Not relevant
1106	Sclar GD, Bauza V, Mosler HJ, Bisoyi A, Chang HH, Clasen TF. Study design and rationale for a cluster randomized trial of a safe child feces management intervention in rural Odisha, India. BMC Public Health. 2022;22(1):106.	Not relevant
1107	Shekhar S, Suprabha BS, Shenoy R, Rao A, Rao A. Effect of active and passive distraction techniques while administering local anaesthesia on the dental anxiety, behaviour and pain levels of children: a randomised controlled trial. European archives of paediatric dentistry. 2022;23(3):417‐27.	Not relevant
1108	Shrestha R, Pahari DP, Adhikari S, Khatri B, Majhi S, Vaidya A. Effect of Educational Intervention Based on Theory of Planned Behaviour on Physical Activity Intention among Secondary School Teachers of Nepal. Biomed Res Int. 2022;2022:6953632.	Not relevant
1109	Si M, Su X, Jiang Y, Wang W, Zhang X, Gu X, et al. An Internet-Based Education Program for Human Papillomavirus Vaccination Among Female College Students in Mainland China: application of the Information-Motivation-Behavioral Skills Model in a Cluster Randomized Trial. J Med Internet Res. 2022;24(9):e37848.	Not relevant
1110	Sivashankar JT, Surenthirakumaran R, Doherty S, Sathiakumar N. Implementation of a non-randomized controlled trial of yoga-based intervention to reduce behavioural issues in early adolescent school-going children in Sri Lanka. Globalization and health. 2022;18(1):27.	Not relevant
1111	Soofi SB, Ariff S, Khan GN, Habib A, Kureishy S, Ihtesham Y, et al. Effectiveness of unconditional cash transfers combined with lipid-based nutrient supplement and/or behavior change communication to prevent stunting among children in Pakistan: a cluster randomized controlled trial. American journal of clinical nutrition. 2022;115(2):492‐502.	Not relevant
1112	Stephens JD, Randolph J, Leissa S, Miller C, Melnyk B, Burke LE, et al. Elevated Phq-9 Scores in Black and Hispanic Young Adults. Circulation. 2022;145.	Not relevant
1113	Stojanovik V, Pagnamenta E, Seager E, Breen M, Jennings S, Joffe V, et al. The ASCEND study: protocol for a feasibility study to evaluate an early social communication intervention for young children with Down syndrome. Pilot and feasibility studies. 2022;8(1).	Not relevant
1114	Tang J, Zheng Y, Zhang D, Yu X, Ren J, Li M, et al. Evaluation of an AIDS Educational Mobile Game (AIDS Fighter · Health Defense) for Young Students to Improve AIDS-Related Knowledge, Stigma, and Attitude Linked to High-Risk Behaviors in China: Randomized Controlled Trial. JMIR serious games. 2022;10(1):e32400.	Not relevant
1115	Tctr. Causal Model and Effects of Dietary Behaviour Modification Programme Among Overweight Students in Northern, Thailand. https://trialsearchwhoint/Trial2aspx?TrialID=TCTR20220606004. 2022.	Not relevant
1116	Tctr. Comparing Effects of Sitting Meditation and Body Scan on Stress and Coping Strategies in Undergraduate Students with High Stress in Faculty of Medicine, Prince of Songkla University: a Single-Blind Randomized Controlled Trial. https://trialsearchwhoint/Trial2aspx?TrialID=TCTR20220508003. 2022.	Not relevant
1117	Thakur JS, Sharma M, Singh S, Bharti B, Kaur R, Sharma M. Effectiveness of health promoting schools: a comparative health profile assessment of higher as compared to low accredited schools in Chandigarh, Union Territory of North India. PLoS ONE. 2022;17(9):e0270811.	Not relevant
1118	Thuluva S, Paradkar V, Gunneri S, Yerroju V, Mogulla RR, Suneetha PV, et al. Safety, tolerability and immunogenicity of Biological E's CORBEVAX™ vaccine in children and adolescents: a prospective, randomised, double-blind, placebo controlled, phase-2/3 study. Vaccine. 2022;40(49):7130‐40.	Not relevant
1119	Tong Y, Zhang X, Chen J, Chen W, Wang Z, Li Q, et al. Immunogenicity and safety of an enterovirus 71 vaccine in children aged 36-71 months: a double-blind, randomised, similar vaccine-controlled, non-inferiority phase III trial. EClinicalMedicine. 2022;52:101596.	Not relevant
1120	Wagner RE, Jonson-Reid M, Drake B, Kohl PL, Pons L, Zhang Y, et al. Parameterizing Toxic Stress in Early Childhood: maternal Depression, Maltreatment, and HPA-Axis Variation in a Pilot Intervention Study. Prev Sci. 2022.	Not relevant
1121	Waite P. Protocol for a randomised controlled feasibility study examining the efficacy of brief cognitive therapy for the treatment of panic disorder in adolescents (PANDA). Pilot and feasibility studies. 2022;8(1):49.	Not relevant
1122	Wang H, Cousineau C, Fan Y, Dill SE, Boswell M, Rozelle S, et al. Gender equity in vision care seeking behavior among caregivers: evidence from a randomized controlled trial in rural China. International journal for equity in health. 2022;21(1):26.	Not relevant
1123	Wondmu KS, Tessema MT, Degu G, Mihiret GT, Sinshaw MT. Effect of breast cancer education based on the health belief model on knowledge, health belief, and breast self-examination among female students of Debre Markos University, Northwest Ethiopia, in 2021. Frontiers in oncology. 2022;12.	Not relevant
1124	xsgky RBR. Effects of the Animal Fun Program on movement and psychosocial performance in children aged between 4 and 6 years. https://trialsearchwhoint/Trial2aspx?TrialID=RBR-104xsgky. 2022.	Not relevant
1125	Yang SY, Oh YH. The effects of neonatal resuscitation gamification program using immersive virtual reality: a quasi-experimental study. Nurse Educ Today. 2022;117:105464.	Not relevant
1126	Yukich JO, Hutchinson P, Candrinho B, Butts J, Murimirgua F, Eisele TP, et al. Ideational factors and their association with insecticide treated net use in Magoe District, Mozambique. Malar J. 2022;21(1):387.	Not relevant
1127	Zhang X, Chen H, Zhou J, Huang Q, Feng XY, Li J. Impact of web-based health education on HPV vaccination uptake among college girl students in Western and Northern China: a follow-up study. BMC Womens Health. 2022;22(1):46.	Not relevant
1128	Zhao C, Wampold BE, Ren Z, Zhang L, Jiang G. The efficacy and optimal matching of an Internet-based acceptance and commitment therapy intervention for depressive symptoms among university students: a randomized controlled trial in China. Journal of clinical psychology. 2022;78(7):1354‐75.	Not relevant
1129	Actrn. Optimising outcomes for families with children with a Fetal Alcohol Spectrum Disorder diagnosis or 'At Risk' designation: a mixed-methods randomised trial of Parents under Pressure and the Alert® Program. https://trialsearchwhoint/Trial2aspx?TrialID=ACTRN12623000196640. 2023.	Not relevant
1130	Actrn. Efficacy of a text-message based intervention in preventing adolescent e-cigarette use. https://trialsearchwhoint/Trial2aspx?TrialID=ACTRN12623000079640. 2023.	Not relevant
1131	Aladin B, Thompson M, Addison D, Havens J, McGowan J, Nash D, et al. The YGetIt? Program: a Mobile Application, PEEP, and Digital Comic Intervention to Improve HIV Care Outcomes for Young Adults. Health promotion practice. 2023:15248399221150789.	Not relevant
1132	Amarnath A, Ozmen S, Struijs SY, de Wit L, Cuijpers P. Effectiveness of a guided internet-based intervention for procrastination among university students – A randomized controlled trial study protocol. Internet Interv. 2023;32.	Not relevant
1133	Asamane EA, Quinn L, Watson SI, Lilford RJ, Hemming K, Sidibe C, et al. Protocol for a parallel group, two-arm, superiority cluster randomised trial to evaluate a community-level complementary-food safety and hygiene and nutrition intervention in Mali: the MaaCiwara study (version 1.3; 10 November 2022). Trials. 2023;24(1).	Not relevant
1134	Babaei A, Pakdaman A, Shamshiri AR, Khazaei P, Hessari H. One-year oral health outcome of a community-based trial in schoolchildren aged 6-7 years old in Tehran, Iran. PLoS ONE. 2023;18(4):e0284366.	Not relevant
1135	Baskiewicz-Halasa M, Stachowska E, Grochans E, Maciejewska-Markiewicz D, Bühner L, Skonieczna-Zydecka K, et al. Moderate Dose Bovine Colostrum Supplementation in Prevention of Upper Respiratory Tract Infections in Medical University Students: a Randomized, Triple Blind, Placebo-Controlled Trial. Nutrients. 2023;15(8).	Not relevant
1136	Bhakat B, Pal J, Das S, Charaborty SK, Kolkata, Rgkar, et al. A Prospective Study to Evaluate the Possible Role of Cholecalciferol Supplementation on Autoimmunity in Hashimoto's Thyroiditis. Journal of the Association of Physicians of India. 2023;71(1):1.	Not relevant
1137	DeTore NR, Luther L, Deng W, Zimmerman J, Leathem L, Burke AS, et al. Efficacy of a transdiagnostic, prevention-focused program for at-risk young adults: a waitlist-controlled trial. Psychol Med. 2023;53(8):3490‐9.	Excluded; Not LMIC
1138	Fatima S, Khan DA, Aamir M, Pervez MA, Fatima F. δ-Tocotrienol in Combination with Resveratrol Improves the Cardiometabolic Risk Factors and Biomarkers in Patients with Metabolic Syndrome: a Randomized Controlled Trial. Metabolic syndrome and related disorders. 2023;21(1):25‐34.	Not relevant
1139	Garcia-Cerde R, Valente JY, Sanchez ZM. Changes in alcohol beliefs mediate the effects of a school-based prevention program on alcohol use among Brazilian adolescents. Addictive behaviors. 2023;137:107522.	Not relevant
1140	Gitahi N, Ngure K, Bukusi E. 17. Life Skills Improve Psychosocial and Clinical Outcomes Among Adolescents Living with HIV Transitioning to Adult Care. J Adolesc Health. 2023;72(3):S22.	Not relevant
1141	Guo P, Zhou Y, Zhu Y. Effects of a school-based lifestyle intervention on ideal cardiovascular health in Chinese children and adolescents: a national, multicentre, cluster-randomised controlled trial. The Lancet Global health. 2023;11 Suppl 1:S14.	Not relevant
1142	Han M, Wang Y, Zhang Y, Wang Y, Ou J, Ren D, et al. A multicomponent digital intervention to promote help-seeking for mental health problems and suicide in sexual and gender diverse young adults: a randomized controlled trial. PLoS medicine. 2023;20(3):e1004197.	Not relevant
1143	Hawley NL, Rivara AC, Naseri J, Faumuina K, Potoa'e-Solaita N, Iopu F, et al. Protocol: implementation and evaluation of an adolescent-mediated intervention to improve glycemic control and diabetes self-management among Samoan adults. PLoS ONE. 2023;18(2):e0279084.	Not relevant
1144	He J, Zhang L, Tao T, Wen X, Chen D, Zheng X, et al. Nalbuphine reduces the incidence of emergence agitation in children undergoing Adenotonsillectomy: a prospective, randomized, double-blind, multicenter study. Journal of clinical anesthesia. 2023;85:111044.	Not relevant
1145	Hoffman M, Dhaded S, Figueroa L, Mazariegos M, Krebs NF, Sunder S, et al. Neurodevelopmental outcomes of children whose mothers were randomized to low-dose aspirin in early pregnancy. American journal of obstetrics and gynecology. 2023;228(1):S53‐S4.	Not relevant
1146	Isrctn. Promoting better learning at school. https://trialsearchwhoint/Trial2aspx?TrialID=ISRCTN10548974. 2023.	Not relevant
1147	Isrctn. Evaluation of a programme for microentrepreneurs with disabilities in Kenya. https://trialsearchwhoint/Trial2aspx?TrialID=ISRCTN13693137. 2023.	Not relevant
1148	Isrctn. Young Fitness Leaders - peer-led exercise intervention for adolescents. https://trialsearchwhoint/Trial2aspx?TrialID=ISRCTN89390191. 2023.	Not relevant
1149	Isrctn. Effectiveness of the blanket model of light emitting diode “BLUI blanket” phototherapy on decreasing serum bilirubin levels in physiological jaundice at gestational age = 35 weeks. https://trialsearchwhoint/Trial2aspx?TrialID=ISRCTN17473621. 2023.	Not relevant
1150	Jha SS, Dobe M, Taklikar C, Lahiri A. School-based intervention on behavioral intention of adolescents regarding healthy diet in India. Front. 2023;11:1094960.	Not relevant
1151	Kang M, Kim H. Development and Evaluation of a Blended Learning Mindfulness Program for High School Students During the COVID-19 Pandemic. Journal of school nursing. 2023;39(2):172‐80.	Not relevant
1152	Kizito S, Nabayinda J, Neilands TB, Kiyingi J, Namuwonge F, Damulira C, et al. A Structural Equation Model of the Impact of a Family-Based Economic Intervention on Antiretroviral Therapy Adherence Among Adolescents Living With HIV in Uganda. J Adolesc Health. 2023;72(5S):S41‐S50.	Not relevant
1153	Maffioli EM, Headey D, Lambrecht I, Oo TZ, Zaw NT. A Prepandemic Nutrition-Sensitive Social Protection Program Has Sustained Benefits for Food Security and Diet Diversity in Myanmar during a Severe Economic Crisis. J Nutr. 2023;153(4):1052‐62.	Not relevant
1154	Masath FB, Mattonet K, Hermenau K, Nkuba M, Hecker T. Reducing Violent Discipline by Teachers: a Matched Cluster-Randomized Controlled Trial in Tanzanian Public Primary Schools. Prev Sci. 2023.	Not relevant
1155	McConnell MA, Rokicki S, Ayers S, Allouch F, Perreault N, Gourevitch RA, et al. Effect of an Intensive Nurse Home Visiting Program on Adverse Birth Outcomes in a Medicaid-Eligible Population: a Randomized Clinical Trial. Obstetrical & gynecological survey. 2023;78(1):7‐9.	Not relevant
1156	Meng R, Xu H, Zhang M, Ye P, Zhou Z, Zhu X, et al. Effect of integrated intervention to prevent child drowning in rural areas of Guangdong, China: a cluster randomized controlled trial. Journal of tropical pediatrics. 2023;69(3).	Not relevant
1157	Metzler J, Saw T, Nono D, Kadondi A, Zhang Y, Leu CS, et al. Improving adolescent mental health and protection in humanitarian settings: longitudinal findings from a multi-arm randomized controlled trial of child-friendly spaces among South Sudanese refugees in Uganda. Journal of child psychology and psychiatry, and allied disciplines. 2023;64(6):907‐17.	Not relevant
1158	Mitchell SE, Bragg A, De La Cruz BA, Winter MR, Reichert MJ, Laird LD, et al. Effectiveness of an Immersive Telemedicine Platform for Delivering Diabetes Medical Group Visits for African American, Black and Hispanic, or Latina Women With Uncontrolled Diabetes: the Women in Control 2.0 Noninferiority Randomized Clinical Trial. J Med Internet Res. 2023;25:e43669.	Not relevant
1159	Mohammadi Zadeh M, Dehghan P, Eslami Z. Effect of date seed (Phoenix dactylifera) supplementation as functional food on cardiometabolic risk factors, metabolic endotoxaemia and mental health in patients with type 2 diabetes mellitus: a blinded randomised controlled trial protocol. BMJ Open. 2023;13(3):e066013.	Not relevant
1160	Nct. Active Break Intervention on Low Back Pain and Musculoskeletal Discomfort During Prolonged Sitting Among Young People. https://clinicaltrialsgov/show/NCT05810519. 2023.	Not relevant
1161	Nct. Acceptability, Feasibility and Effectiveness of Online Peer Support Group for ART Adherence Among Youth. https://clinicaltrialsgov/show/NCT05688709. 2023.	Not relevant
1162	Nct. Acceptance and Commitment Therapy in Tuberous Sclerosis Complex. https://clinicaltrialsgov/show/NCT05867576. 2023.	Not relevant
1163	Nct. Connecting Breath and Mind for CYP With Long COVID. https://clinicaltrialsgov/show/NCT05705154. 2023.	Not relevant
1164	Nct. Videoconferencing Adapted Physical Activity in Anorexia Nervosa: a Pilot Study. https://clinicaltrialsgov/show/NCT05770089. 2023.	Not relevant
1165	Nct. The Effect of Hope Placement Program on Dıagnosed Wıth MS. https://clinicaltrialsgov/show/NCT05840653. 2023.	Not relevant
1166	Nct. HIV Self-testing With Online Supervision for Vietnamese MSM. https://clinicaltrialsgov/show/NCT05797961. 2023.	Not relevant
1167	Nct. The Effect of Education Based on Health Belief Model on Smoking Behaviors of Visually Impaired Individuals. https://clinicaltrialsgov/show/NCT05910203. 2023.	Not relevant
1168	Nct. Investigation of the Effect of Yoga on Balance, Reaction Time and Agility in Children With ADHD. https://clinicaltrialsgov/show/NCT05742451. 2023.	Not relevant
1169	Nct. Pathways to Improved Adolescent Mental Health in Conflict Affected Families. https://clinicaltrialsgov/show/NCT05763719. 2023.	Not relevant
1170	Nct. A Comparison of Two School Based Interventions to Manage Anxiety in Autistic Students. https://clinicaltrialsgov/show/NCT05863520. 2023.	Not relevant
1171	Nct. Benson's Relaxation Technique, Music Therapy for Children With Thalassemia. https://clinicaltrialsgov/show/NCT05730374. 2023.	Not relevant
1172	Nct. Adapting a Betel Quid Cessation Program for a High-risk Community in Malaysia and Evaluating Its Effectiveness. https://clinicaltrialsgov/show/NCT05782166. 2023.	Not relevant
1173	Nct. Effects of Complementary Feeding Counseling on Appropriate Complementary Feeding Practices and Child Undernutrition. https://clinicaltrialsgov/show/NCT05871346. 2023.	Not relevant
1174	Nct. Preventing Postpartum Depression in Immigrant Latinas. https://clinicaltrialsgov/show/NCT05873569. 2023.	Not relevant
1175	Nct. Evaluation of the Moments That Matter Program in Kenya. https://clinicaltrialsgov/show/NCT05796934. 2023.	Not relevant
1176	Nct. Older People's Preventive Care Utilization. https://clinicaltrialsgov/show/NCT05691790. 2023.	Not relevant
1177	Nct. Psychosocial Blended Group Intervention RCT. https://clinicaltrialsgov/show/NCT05867758. 2023.	Not relevant
1178	Nct. The Effect of Emotion Recognition and Empathy Focused Education Program Applied to Earthquake Survivors on Anxiety, Rumination and Post-traumatic Growth Levels of Children. https://clinicaltrialsgov/show/NCT05815966. 2023.	Not relevant
1179	Nct. Addressing Asymptomatic Plasmodium Reservoirs to Accelerate Malaria Elimination and Eradication in Rwanda. https://clinicaltrialsgov/show/NCT05801198. 2023.	Not relevant
1180	Nct. Digital Intervention to Improve Physical Activity Behaviour In Overweight and Obese Adolescents. https://clinicaltrialsgov/show/NCT05764291. 2023.	Not relevant
1181	Nct. The Effect of Buteyko Breathing Technique on Asthma Control and Quality of Life in Children With Asthma. https://clinicaltrialsgov/show/NCT05793866. 2023.	Not relevant
1182	Nct. Cryoneurolysis Prior to Total Knee Arthroplasty. https://clinicaltrialsgov/show/NCT05840276. 2023.	Not relevant
1183	Nct. Social Media as an Information, Education and Communication Tool for Rabies Prevention: an Interventional Study. https://clinicaltrialsgov/show/NCT05702008. 2023.	Not relevant
1184	Nct. Non-Steroidal Anti-Inflammatory Drug (NSAID) Response and Central Sensitization of Pain in Women With Dysmenorrhea. https://clinicaltrialsgov/show/NCT05900336. 2023.	Not relevant
1185	Nct. EVALUATION OF AN ALTERNATIVE TECHNIQUE FOR THE APPLICATION OF SODIUM FLUOROPHOSPHATE: a 2-YEARS DOUBLE-BLIND RCT. https://clinicaltrialsgov/show/NCT05810389. 2023.	Not relevant
1186	Nct. Schools Championing Safe South Africa. https://clinicaltrialsgov/show/NCT05869864. 2023.	Not relevant
1187	Nct. School-Based Community Asthma Program. https://clinicaltrialsgov/show/NCT05744869. 2023.	Not relevant
1188	Nct. Education Program on Increasing Osteoporosis Awareness Given to Women Aged 18-49. https://clinicaltrialsgov/show/NCT05881850. 2023.	Not relevant
1189	Nct. The Effect of Virtual Reality Glasses on Fear of Birth, Delivery Time and Non-Stress Test Results in Pregnancy in the Process of Labor. https://clinicaltrialsgov/show/NCT05723666. 2023.	Not relevant
1190	Nct. Letters in Addition to Emailed Audit and Feedback in Refining Asthma Treatment in Primary Care. https://clinicaltrialsgov/show/NCT05761873. 2023.	Not relevant
1191	Nct. NutriMind: a Combination of Healthy Diet and Psychotherapy to Treat Depression. https://clinicaltrialsgov/show/NCT05848973. 2023.	Not relevant
1192	Nct. Addressing Sleep in Adolescents Post-Concussion ("ASAP Study"): a Phase 2 Clinical Trial. https://clinicaltrialsgov/show/NCT05736692. 2023.	Not relevant
1193	Nct. Biopsychosocial Outcomes of Mindfulness-based Instruction. https://clinicaltrialsgov/show/NCT05787483. 2023.	Not relevant
1194	Nct. Addressing School-related Gender-based Violence as Part of the Keeping Girls in School Initiative in Zambia. https://clinicaltrialsgov/show/NCT05839457. 2023.	Not relevant
1195	Nct. The Effect of Guided Imagery and Diaphragmatic Breathing Exercise in Pregnant Women With Hyperemesis Gravidarum. https://clinicaltrialsgov/show/NCT05829473. 2023.	Not relevant
1196	Nct. Joyuus - A Web-based Tool for Postpartum Care Self-care for Underserved Women. https://clinicaltrialsgov/show/NCT05876559. 2023.	Not relevant
1197	Nct. Traditional WHO Partograph and Korle-Bu Modified WHO Partograph for Uncomplicated Labour. https://clinicaltrialsgov/show/NCT05837559. 2023.	Not relevant
1198	Nct. Effects of a Fifteen-minute Functional Exercise Intervention on Levels of Physical Fitness of Schoolchildren. https://clinicaltrialsgov/show/NCT05879900. 2023.	Not relevant
1199	Nct. Evaluation of the Effect of Standardized Child Patient Use on Preparing the Child for Process Skill; A Mix Method Study. https://clinicaltrialsgov/show/NCT05672446. 2023.	Not relevant
1200	Nct. Evaluation of the Effect of Virtual Reality Based Nasogastric Catheter Application Skills on the Knowledge, Skills and Self-Confidence of Graduate Nursing StudentsGraduate Nursing Students. https://clinicaltrialsgov/show/NCT05815979. 2023.	Not relevant
1201	Nct. The Effect of Continuous Midwife Support on Various Parameters Related to Pregnancy, Childbirth and Postpartum Period. https://clinicaltrialsgov/show/NCT05797363. 2023.	Not relevant
1202	Nct. Medial Wedge Insoles to Improve Gait in Persons After Total Hip Replacement - Randomized Control Trial. https://clinicaltrialsgov/show/NCT05736016. 2023.	Not relevant
1203	Nct. Effects of Standard Patient Simulation Method in Communication With Intensive Care Patients. https://clinicaltrialsgov/show/NCT05802823. 2023.	Not relevant
1204	Nct. The Effect of Simulation Teaching Method on Midwifery Students'. https://clinicaltrialsgov/show/NCT05672511. 2023.	Not relevant
1205	Nct. Effectiveness of Low Frequency Vibration on the Rate of Canine Retraction. https://clinicaltrialsgov/show/NCT05818527. 2023.	Not relevant
1206	Nct. Comparison of Prophylactic Photobiomodulation Protocols in Chemoinduced Oral Mucositis in Oncology Patients. https://clinicaltrialsgov/show/NCT05811195. 2023.	Not relevant
1207	Nelson KM, Taylor L, Williams JL, Rao M, Gray KE, Kramer CB, et al. Effect of a Peer Health Coaching Intervention on Clinical Outcomes Among US Veterans With Cardiovascular Risks: the Vet-COACH Randomized Clinical Trial. JAMA netw. 2023;6(6):e2317046.	Not relevant
1208	Rouzier V, Reif L, Joseph JMB, Riche R, Bang H, Abrams EJ, et al. FANMI: a RANDOMIZED TRIAL OF COMMUNITY COHORT HIV CARE FOR ADOLESCENT GIRLS, HAITI. Topics in antiviral medicine. 2023;31(2):326.	Not relevant
1209	Sarfraz A, Siddiqui S, Galante J, Sikander S. Feasibility and Acceptability of an Online Mindfulness-Based Intervention for Stress Reduction and Psychological Wellbeing of University Students in Pakistan: a Pilot Randomized Controlled Trial. International journal of environmental research and public health. 2023;20(8).	Not relevant
1210	Semerci R, Akarsu O, Kilic D. The effect of buzzy and cold spray on pain, anxiety, and fear of children during venipuncture in pediatric emergency department in Turkey; A randomized controlled study. J Pediatr Nurs. 2023;68:e1‐e7.	Not relevant
1211	Ssewamala FM, Brathwaite R, Sensoy Bahar O, Namatovu P, Neilands TB, Kiyingi J, et al. The Post-intervention Impact of Amaka Amasanyufu on Behavioral and Mental Health Functioning of Children and Adolescents in Low-Resource Communities in Uganda: analysis of a Cluster-Randomized Trial From the SMART Africa-Uganda Study (2016–2022). J Adolesc Health. 2023;72(5):S3‐S10.	Not relevant
1212	Tein JY, Wang FL, Oro V, Kim H, Shaw D, Wilson M, et al. The role of early intervention for adolescent mental health and polydrug use: cascading mediation through childhood growth in the general psychopathology (p) factor. Dev Psychol. 2023.	Not relevant
1213	Tobun A. Comparative evaluation of analgo-sedative effects of oral ketamine and oral morphine for wound dressing in adult burns patient. Journal of the intensive care society. 2023;24(1):44.	Not relevant
1214	Turgut MA, Turkmen AS. The effect of lighted toy on reducing pain and fear during blood collection in children between 3 and 6 years: a randomized control trial. J Pediatr Nurs. 2023;70:111‐6.	Not relevant
1215	Vazquez-Frias R, Consuelo-Sanchez A, Acosta-Rodriguez-Bueno CP, Blanco-Montero A, Robles DC, Cohen V, et al. Efficacy and Safety of the Adjuvant Use of Probiotic Bacillus clausii Strains in Pediatric Irritable Bowel Syndrome: a Randomized, Double-Blind, Placebo-Controlled Study. Paediatric drugs. 2023;25(1):115‐26.	Not relevant
1216	Vilardell-Dávila A, Martínez-Andrade G, Klünder-Klünder M, Miranda-Lora AL, Mendoza E, Flores-Huerta S, et al. A Multi-Component Educational Intervention for Addressing Levels of Physical Activity and Sedentary Behaviors of Schoolchildren. International journal of environmental research and public health. 2023;20(4).	Not relevant
1217	Vilchis-Gil J, Vilardell-Davila A, Martinez-Andrade G, Klunder-Klunder M, Miranda-Lora AL, Flores-Huerta S, et al. A Multicomponent Intervention at Home and School: effects on Physical Activity and Sedentary Behaviors in School Children. Annals of nutrition & metabolism. 2023;79(1):114‐5.	Not relevant
1218	Wen LM, Xu H, Phongsavan P, Rissel C, Hayes A, Taki S, et al. Twelve-month effectiveness of telephone and SMS support to mothers with children aged 2 years in reducing children’s BMI: a randomized controlled trial. Int J Obes (Lond). 2023.	Not relevant
1219	Yagi SR, Napa W, Awirutworakul T, Ittasakul P, Yagi N, Hartelius G. Effects of a brief interpersonal mindfulness program embedded in a psychiatric nursing practicum: a controlled pilot study. Journal of professional nursing. 2023;47:46‐55.	Not relevant
1220	Yilmaz Esencan T, Rathfisch G. Effects of Yoga and Meditation on the Birth Process. Alternative therapies in health and medicine. 2023;29(1):6‐14.	Not relevant
1221	Yount KM, Cheong YF, Bergenfeld I, Trang QT, Sales JM, Li Y, et al. Impacts of GlobalConsent, a Web-Based Social Norms Edutainment Program, on Sexually Violent Behavior and Bystander Behavior Among University Men in Vietnam: randomized Controlled Trial. JMIR public health and surveillance. 2023;9:e35116.	Not relevant
1222	Bermudez MB, Costanzi M, Macedo MJA, Tatton-Ramos T, Xavier ACM, Ferrao YA, et al. Improved quality of life and reduced depressive symptoms in medical students after a single-session intervention. Revista brasileira de psiquiatria. 1999(pagination).	Not relevant
1223	Adanir AS, Onder A, Bulbul GA, Yolcu O, Uysal A, Ozatalay E. Can gestation be considered as a trauma in adolescent girls: Post-traumatic stress disorder in teen pregnancy. Psychiatry and Clinical Psychopharmacology. 2018;28(Supplement 1):18-9.	Not relevant
1224	Adjorlolo S, Asamoah E, Adu-Poku S. Predicting delinquency by self-reported impulsivity in adolescents in Ghana. Criminal Behaviour and Mental Health. 2018;28(3):270-81.	Not relevant
1225	Ahanhanzo YG, Sossa-Jerome C, Sopoh G, Tchandana M, Azandjeme C, Tchamdja T. Factorssexual intercourseassociated amongwith early ruralteenagerssouthandof beninyoung adults in. Journal of Public Health in Africa. 2018;9(2) (no pagination).	Not relevant
1226	Ahmed HO, Hama Marif MA, sabah abid a, Ali Omer MA, majeed nuri DA, Hamasur AF, et al. The life styles causing overweight or obesity: Based on 5 years of experience in two centers in Sulaimani Governorate, Kurdistan Region/Iraq. International Journal of Surgery Open. 2018;11:22-9.	Not relevant
1227	Al-Rousan T, Fredricks K, Chaudhury S, Albezreh S, Alhokair A, Nelson BD. Improving peace and well-being among Syrian refugee youth through a higher education initiative in Jordan. Medicine, conflict, and survival. 2018;34(3):185-200.	Not relevant
1228	Alderete E, Bejarano I. Smoking during pregnancy among primary health care clients in Argentina. Identification of resources and stressors. Tob. 2018;16(Supplement 1):357-8.	Not relevant
1229	Alimohammadi N, Maleki B, Abbasi S, Shakerian B, Hemati Z. The effect of adaptation training on controlling maladaptation behaviors in adolescents with asthma based on roy adaptation model. Tanaffos. 2018;17(2):103-9.	Not relevant
1230	Amirpour L, Gharaee B, Birashk B. Efficacy of group transdiagnostic cognitive-behavioral therapy on subclinical paranoia. Iranian Journal of Psychiatry and Behavioral Sciences. 2018;12(4) (no pagination).	Not relevant
1231	Anonymous. Abstracts from Research Forums Presented at the American College of Nurse-Midwives' 63rd Annual Meeting. Journal of Midwifery and Women's Health Conference: 63rd Annual Meeting and Exhibition of the American College of Nurse Midwives, ACNM. 2018;63(5).	Not relevant
1232	Anonymous. IEPA 11th International Conference on Early Intervention in Mental Health - "Prevention and Early Intervention: Broadening the Scope". Early Intervention in Psychiatry Conference: IEPA 11th International Conference on Early Intervention in Mental Health "Prevention and Early Intervention: Broadening the Scope" Boston, MA United States. 2018;12(Supplement 1).	Not relevant
1233	Anonymous. Proceedings from the Canadian Society of Respiratory Therapists Annual Education Conference 2018. Canadian Journal of Respiratory Therapy Conference: Canadian Society of Respiratory Therapists Annual Education Conference, CSRT. 2018;54(1).	Not relevant
1234	Armitage EP, Camara J, Bah S, Forster AS, Clarke E, Kampmann B, et al. Acceptability of intranasal live attenuated influenza vaccine, influenza knowledge and vaccine intent in The Gambia. Vaccine. 2018;36(13):1772-80.	Not relevant
1235	Arya A. Deciding protection or provocation: Helping young Siddi women translating knowledge into action. Tob. 2018;16(Supplement 1):349-50.	Not relevant
1236	Askari S, Behroozi N, Abbaspoor Z. The effect of mindfulness-based cognitive-behavioral therapy on premenstrual syndrome. Iranian Red Crescent Medical Journal. 2018;20(2) (no pagination).	Not relevant
1237	Asnani M, Francis D, Knight-Madden J, Chang-Lopez S, King L, Walker S. Integrating parenting intervention with routine care to improve psychosocial functioning among parents of children with sickle cell disease. West Indian Medical Journal. 2018;67(Supplement 2):39.	Not relevant
1238	Asribabayan Y, Alisa K, Zohrabyan D, Harutyunyan L, Tamamyan G. The impact of psychological support for adult patients in the clinic of chemotherapy of the muratsan hospital complex. Supportive Care in Cancer. 2018;26(2 Supplement 1):S221.	Not relevant
1239	Audet CM, Wainberg ML, Oquendo MA, Yu Q, Blevins Peratikos M, Duarte CS, et al. Depression among female heads-of-household in rural Mozambique: A cross-sectional population-based survey. J Affect Disord. 2018;227:48-55.	Not relevant
1240	Bara TS, Farias AC, Felden EPG, Cordeiro ML. Receiver operating characteristic curve analysis of the child behavior checklist and teacher's report form for assessing autism spectrum disorder in preschool-aged children. Neuropsychiatric Disease and Treatment. 2018;14:95-102.	Not relevant
1241	Bedolla-Barajas M, Pulido-Guillen NA, Vivar-Aburto B, Morales-Romero J, Ortiz-Peregrina JR, Robles-Figueroa M. Is suicidal ideation associated with allergic asthma and allergic rhinitis? Jornal brasileiro de pneumologia : publicacao oficial da Sociedade Brasileira de Pneumologia e Tisilogia. 2018;44(1):31-5.	Not relevant
1242	Berger R, Benatov J, Cuadros R, VanNattan J, Gelkopf M. Enhancing resiliency and promoting prosocial behavior among Tanzanian primary-school students: A school-based intervention. Transcult Psychiatry. 2018;55(6):821-45.	Excluded; Not prevention
1243	Cela E, Wali Y, Bronte L, Debonnett L, Heeney M. Variations in complications related to vaso-occlusive crises and hydroxyurea use in patients with sickle cell disease: Observations from studies in the USA, Spain and the Gulf region. HemaSphere. 2018;2(Supplement 2):667-8.	Not relevant
1244	Chavan BS, Das S, Garg R, Puri S, Banavaram A. Prevalence of mental disorders in Punjab: Findings from National Mental Health Survey. Indian J Psychiatry. 2018;60(1):121-6.	Not relevant
1245	Crawford R, Olugbuyi O, Trotman H, Thame M. Retinopathy of prematurity at the University Hospital of the West Indies: Incidence and risk factors. West Indian Medical Journal. 2018;67(Supplement 4):37.	Not relevant
1246	Daund M, Sonavane S, Shrivastava A, Desousa A, Kumawat S. Mental Hospitals in India: Reforms for the future. Indian J Psychiatry. 2018;60(6 Supplement 2):S239-S47.	Not relevant
1247	Dawson K, Joscelyne A, Meijer C, Steel Z, Silove D, Bryant RA. A controlled trial of trauma-focused therapy versus problem-solving in Islamic children affected by civil conflict and disaster in Aceh, Indonesia. Australian and New Zealand Journal of Psychiatry. 2018;52(3):253-61.	Not relevant
1248	Dixon-Gordon KL, Haliczer LA, Conkey LC, Whalen DJ. Difficulties in Interpersonal Emotion Regulation: Initial Development and Validation of a Self-Report Measure. Journal of Psychopathology and Behavioral Assessment. 2018;40(3):528-49.	Not relevant
1249	Eladawi N, Helal R, Niazy N, Abdelsalam S. Prevalence and Associated Factors of Eating Disorders in Weight Management Centers in Tanta, Egypt. Chinese Medical Journal. 2018;131(1):50-5.	Not relevant
1250	Farnia V, Tatari F, Salemi S, Alikhani M, Basanj B. Efficacy of trauma-focused cognitive behavioral therapy in facilitating posttraumatic growth and emotional management among physically abused children. Trauma Monthly. 2018;23(2) (no pagination).	Not relevant
1251	Firat H. The epidemiology of parasomnia in Asia. Sleep and Biological Rhythms. 2018;16(4):471-2.	Not relevant
1252	Gajic M, Lalic M, Kalevski K, Marjanovic M. Oral health-related quality of life among Belgrade adolescents. Vojnosanitetski Pregled. 2018;75(1):8-15.	Not relevant
1253	Geagea A, Reka RB, Siarkowski M, Espinosa-Perez L, Ayala AP, Adhikari NK. Antimicrobial resistance and associated interventions in low-and middle-income country intensive care units: Scoping review. Canadian Journal of Anesthesia. 2018;65(Supplement 2):S12-S3.	Not relevant
1254	Gelaw YK, Adugna B, Tsegaye AT, Melaku T, Kefale B. Coping Strategies for Adverse Effects of Antiretroviral Therapy among Adult HIV Patients Attending University of Gondar Referral Hospital, Gondar, Northwest Ethiopia: A Cross-Sectional Study. AIDS Research and Treatment. 2018;2018 (no pagination).	Not relevant
1255	Gentz SG, Calonge-Romano I, Martinez-Arias R, Zeng C, Ruiz-Casares M. Mental health among adolescents living with HIV in Namibia: the role of poverty, orphanhood and social support. AIDS Care - Psychological and Socio-Medical Aspects of AIDS/HIV. 2018;30(Supplement 2):83-91.	Not relevant
1256	Ghattas H, Chaaban J, Salti N, Irani A, Ismail T, Batlouni L. Poverty, food insecurity, and health of Palestinian refugees in Lebanon and recently displaced from Syria to Lebanon: Findings from the 2015 socioeconomic household survey. The Lancet. 2018;391(SPEC.ISS 1):S11.	Not relevant
1257	Guo H, Wang X, Xu J, Mao T, Chen J. Prevention of hypertension in patients with prehypertension in the rural areas of China: a community-based quasi-experiment. The Lancet. 2018;392(Supplement 1):S82.	Not relevant
1258	Gupta M, Mahey R, Kandpal S, Malhotra N, Vanamail P, Singh N, et al. Fertility awareness and knowledge among Indian women attending infertility clinic: A cross-sectional study. Hum Reprod. 2018;33(Supplement 1):i470.	Not relevant
1259	Hamaideh SH. Alexithymia among Jordanian university students: Its prevalence and correlates with depression, anxiety, stress, and demographics. Perspectives in psychiatric care. 2018;54(2):274-80.	Not relevant
1260	Han J, Batterham PJ, Calear AL, Wu Y, Xue J, van Spijker BAJ. Development and pilot evaluation of an online psychoeducational program for suicide prevention among university students: A randomised controlled trial. Internet Interv. 2018;12:111-20.	Not relevant
1261	Harris K, Babiss E, Gittens-Williams L, Villafana AC, Salamone K. Implementing an inner-city prenatal yoga program: A case study at newark's university hospital obstetrician-gynecologist clinic. Global Advances in Health and Medicine. 2018;7:227-8.	Not relevant
1262	Hickling F. Dream-a-world culture therapies: A holistic and primary prevention approach to mental health. West Indian Medical Journal. 2018;67(Supplement 3):21.	Not relevant
1263	Hickling FW. UNLEASHING the ENERGIES for FUTURE DEVELOPMENT: A Holistic and Primary Prevention Approach to Mental Health. West Indian Medical Journal. 2018;67(Supplement 4):50-1.	Not relevant
1264	Ho F, Louie L, Chan KL, Tiwari A, Chow CB, Ho W, et al. A sports mentorship program improves adolescent mental health and physical fitness: A randomised controlled trial. Hong Kong Journal of Paediatrics. 2018;23(1):88-9.	Not relevant
1265	Ho FK, Louie LH, Wong WH, Chow CB, Chan M, Ip P. A sports program improves adolescent mental health through resilience and sleep quality: A randomized controlled trial. Psychosomatic Medicine. 2018;80(3):A99.	Not relevant
1266	Huang C, Xue K, Ren Y, Li Q, Wan J, Zhang J, et al. Psychosis risk syndrome in students of junior middle School in Zhongshan, China: Prevalence and characteristics. Early Interv Psychiatry. 2018;12(Supplement 1):92.	Not relevant
1267	Ismayilova L, Karimli L, Sanson J, Gaveras E, Nanema R, To-Camier A, et al. Improving mental health among ultra-poor children: Two-year outcomes of a cluster-randomized trial in Burkina Faso. Social Science and Medicine. 2018;208:180-9.	Not relevant
1268	Jaalouk D, BouMosleh J, Helou L, Jaoude MA. Associations of dietary patterns with severity of depressive symptoms among University Students in Lebanon: A cross-sectional study. Nutr Neurosci. 2018;21(Supplement 1):S30.	Not relevant
1269	Jiang Y, Li X, Chen L, Zhou G, Zhao J, Zhao G. Peer victimization and diurnal cortisol rhythm among children affected by parental HIV: Mediating effects of emotional regulation and gender differences. Psychoneuroendocrinology. 2018;97:174-81.	Not relevant
1270	Kajula L, Gilbert U, Palermo T. CashPlus: Adolescent health, livelihood and well-being intervention as part of tanzania's productive social safety network. AIDS Research and Human Retroviruses. 2018;34(Supplement 1):167.	Not relevant
1271	Kalokhe AS, Iyer SR, Kolhe AR, Dhayarkar S, Paranjape A, Del Rio C, et al. Correlates of domestic violence experience among recently-married women residing in slums in Pune, India. PLoS ONE. 2018;13(4) (no pagination).	Not relevant
1272	Karacetin G, Arman AR, Fis NP, Demirci E, Ozmen S, Hesapcioglu ST, et al. Prevalence of Childhood Affective disorders in Turkey: An epidemiological study. J Affect Disord. 2018;238:513-21.	Not relevant
1273	Karim T, Muhit M, Jahan I, Badawi N, Khandaker G. Outcome of community based parents led early intervention for children with cerebral palsy in rural Bangladesh. Developmental Medicine and Child Neurology. 2018;60(Supplement 3):101.	Not relevant
1274	Kazempour V, Ebrahimi H, Jafarabadi MA, Nourazar SG, Zamani H. The effect of group cognitive behavioral therapy on cognitive emotion regulation strategies of adolescents with bipolar disorder during their euthymic phase: A randomized, controlled trial. Iranian Red Crescent Medical Journal. 2018;20(S1) (no pagination).	Not relevant
1275	Kuchyn I, Bielka K. Sedation during MRI: What medication to choose? Critical Care Conference: 38th International Symposium on Intensive Care and Emergency Medicine, ISICEM. 2018;22(Supplement 1).	Not relevant
1276	Kumar N. Prevalence of anxiety, depression and quality of life in among school going adolescent with irritable bowel syndrome. Gut. 2018;67(Supplement 2):A21-A2.	Not relevant
1277	Larson LM, Young MF, Bauer PJ, Mehta R, Girard AW, Ramakrishnan U, et al. Effectiveness of a home fortification programme with multiple micronutrients on infant and young child development: A cluster-randomised trial in rural Bihar, India. British Journal of Nutrition. 2018;120(2):176-87.	Not relevant
1278	Lee E, Cha YJ, Oh JH, Hwang NR, Choi KH, Seo HJ. Community-based multi-site randomized controlled trial of behavioral activation for negative symptoms of individuals with chronic schizophrenia. Schizophrenia Bulletin. 2018;44(Supplement 1):S242.	Not relevant
1279	Lee JC, Lee Y, Park HR. Effects of bathing interval on skin condition and axillary bacterial colonization in preterm infants. Applied nursing research : ANR. 2018;40:34-8.	Not relevant
1280	Li J, Huang YG, Ran MS, Fan Y, Chen W, Evans-Lacko S, et al. Community-based comprehensive intervention for people with schizophrenia in Guangzhou, China: Effects on clinical symptoms, social functioning, internalized stigma and discrimination. Asian J Psychiatr. 2018;34:21-30.	Not relevant
1281	Liu M, Cao Y. The impact of mind-body exercise (Sunstyle Tai Chi Chuan) on college students' anxiety and stress. Basic and Clinical Pharmacology and Toxicology. 2018;124(Supplement 2):44.	Excluded; Full text not retrieved
1282	Liu YY, Liu YQ, Petrini MA. Effect of Information of Patients' Coping Style on Pregastroscopy Anxiety. Gastroenterology nursing : the official journal of the Society of Gastroenterology Nurses and Associates. 2018;41(1):47-58.	Not relevant
1283	Mandic J, Jovanovic S, Mandinic Z, Ivanovic M, Kosanovic D, Milicic B, et al. Oral health in children with special needs. Vojnosanitetski Pregled. 2018;75(7):675-81.	Not relevant
1284	Mlinda SJ, Leyna GH, Massawe A. The effect of a practical nutrition education programme on feeding skills of caregivers of children with cerebral palsy at Muhimbili National Hospital, in Tanzania. Child: care, health and development. 2018;44(3):452-61.	Not relevant
1285	Mocumbi A, Zandamela H, Stewart S, Patel S, Al-Delaimy W. Gap Reduction in Differences on Cardiovascular Risk Profile Between Urban and Rural Populations in Mozambique. Global Heart. 2018;13(4):460.	Not relevant
1286	Mota-Veloso I, Pordeus IA, Homem MA, Ramos-Jorge J, Oliveira-Ferreira F, Ramos-Jorge ML, et al. Do Signs of Attention-Deficit/Hyperactivity Disorder Increase the Odds of Dental Caries? A Case-Control Study. Caries research. 2018;52(3):212-9.	Not relevant
1287	Munetsi E, Simms V, Dzapasi L, Chapoterera G, Goba N, Gumunyu T, et al. Trained lay health workers reduce common mental disorder symptoms of adults with suicidal ideation in Zimbabwe: a cohort study. BMC Public Health. 2018;18(1):227.	Not relevant
1288	Muthengi E, Austrian K. Cluster randomized evaluation of the Nia Project: Study protocol. Reprod Health. 2018;15(1) (no pagination).	Not relevant
1289	Palomo P, Rodrigues De Oliveira D, Pereira Nunes B, Garcia Campayo J, Cebolla A, Banos R, et al. Study protocol for a randomized controlled trial of mindfulness training with immersive technology (Virtual reality) to improve the quality of life of patients with multimorbidity in primary care: The mindful-VR study. Annual Review of CyberTherapy and Telemedicine. 2018;2018(16):140-7.	Not relevant
1290	Panigrahi A, Das SC, Sahoo P. Adaptive functioning and its associated factors among girl children residing in slum areas of Bhubaneswar, India. Journal of Paediatrics and Child Health. 2018;54(1):55-60.	Not relevant
1291	Pengpid S, Peltzer K. Pathological internet use and psychosocial risk factors among ASEAN university students. Journal of Behavioral Addictions. 2018;7(Supplement 1):126.	Not relevant
1292	Pennington L, Akor WA, Laws K, Goldbart J. Parent-mediated communication interventions for improving the communication skills of preschool children with non-progressive motor disorders. Cochrane Database Syst Rev. 2018;2018(7) (no pagination).	Not relevant
1293	Piccoli A, Silva LN, Dal Ri CS, Pellanda LC. The Depression In Adolescents With the CHD. Global Heart. 2018;13(4):500.	Not relevant
1294	Rodriguez VJ, Peltzer K, Matseke G, Weiss SM, Shine A, Jones DL. Pre- and postnatal exposure to intimate partner violence among South African HIV-infected mothers and infant developmental functioning at 12 months of age. Archives of Women's Mental Health. 2018:1-7.	Not relevant
1295	Saengow VE, Tangcheewinsirikul S. Prevalence and Precipitating Factors of Migraine in Secondary School Students in Thailand. Journal of Child Science. 2018;8(1):e50-e4.	Not relevant
1296	Saidakhmedova V, Zakhirova N, Osmanova E, Akhmedov O, Yusupov B, Djanklich S, et al. Barriers to early diagnostics of cervical cancer in Uzbekistan. Annals of Oncology Conference: European Society for Medical Oncology Asia Congress, ESMO. 2018;29(Supplement 9).	Not relevant
1297	Salah N. Comparison of oral health in children aged 5-6 years in the Czech Republic and Yemen. Central European journal of public health. 2018;26(4):305-9.	Not relevant
1298	Saltzman W. Cancer is a family affair: An evidencebased family program for patients, caregivers and children. Psycho-Oncology. 2018;27(Supplement 1):43.	Not relevant
1299	Sangawi H, Adams J, Reissland N. Effects of parental intervention on behavioural and psychological outcomes for Kurdish parents and their children. Eastern Mediterranean Health Journal. 2018;24(5):459-68.	Not relevant
1300	Sarchiapone M, Iosue M. Suicide prevention in an adolescent population in Kazakhstan. European Psychiatry. 2018;48(Supplement 1):S47.	Not relevant
1301	Satodiya R, Brar K, Jain B. Antidepressant Adherence in the Child and Adolescent Population. Journal of the American Academy of Child and Adolescent Psychiatry. 2018;57(10 Supplement):S167.	Not relevant
1302	Shahi MK, Tripathi A, Kar SK, Dalal PK, Nischal A, Singh S. A study of quality of life, disability and coping in dhat syndrome with and without co-morbidities. Indian J Psychiatry. 2018;60(5 Supplement 1):S91.	Not relevant
1303	Sharma B. Knowledge and attitude of bachelor level nursing students regarding cancer pain management: A cross-sectional study. Supportive Care in Cancer. 2018;26(2 Supplement 1):S101-S2.	Not relevant
1304	Shin GS, Choi KS, Jeong KS, Min YS, Ahn YS, Kim MG. Psychometric properties of the 10-item Conner-Davidson resilience scale on toxic chemical-exposed workers in South Korea. Annals of Occupational and Environmental Medicine. 2018;30(1) (no pagination).	Not relevant
1305	Singhal M, Munivenkatappa M, Kommu JVS, Philip M. Efficacy of an indicated intervention program for Indian adolescents with subclinical depression. Asian J Psychiatr. 2018;33:99-104.	Included
1306	Solis-Soto MT, Schon A, Parra M, Radon K. Association between perceived demands and barriers and work-related strain in schoolteachers in Chuquisaca, Bolivia. Occupational and Environmental Medicine. 2018;75(Supplement 2):A571.	Not relevant
1307	Ssewamala FM, Sensoy Bahar O, McKay MM, Hoagwood K, Huang KY, Pringle B. Strengthening mental health and research training in Sub-Saharan Africa (SMART Africa): Uganda study protocol. Trials. 2018;19(1) (no pagination).	Not relevant
1308	Tafaroji J, Gharagozlou M, Ebrahimi S, Mohsenzadeh A, Nakhaei M. Behavioral disorders in children with and without asthma that referred to children medical center in Qom, Iran. Allergy: European Journal of Allergy and Clinical Immunology. 2018;73(Supplement 105):513.	Not relevant
1309	Waitzkin H, Cruz M, Shuey B, Smithers D, Muncy L, Noble M. Military Personnel Who Seek Health and Mental Health Services Outside the Military. Military medicine. 2018;183(5-6):e232-e40.	Not relevant
1310	Wang J, Jin L, Huang J, Wong MCS. Neighbourhood poverty and psychological distress in adolescents aged 11-15 in China: a multilevel study of 507 local communities. The Lancet. 2018;392(Supplement 1):S57.	Not relevant
1311	Wantanakorn P, Harintajinda S, Chuthapisith J, Anurathapan U, Rattanatamrong P. A new mobile application to reduce anxiety in pediatric patients before bone marrow aspiration procedures. Hospital Pediatrics. 2018;8(10):643-50.	Not relevant
1312	Wei W, Sayyid ZN, Ma X, Wang T, Dong Y. Presence of anxiety and depression symptoms affects the first time treatment efficacy and recurrence of benign paroxysmal positional vertigo. Frontiers in Neurology. 2018;9(MAR) (no pagination).	Not relevant
1313	Winkler LA, Noon S, Babwanga T. A multi-year project implementing kangaroo mother care in rural Tanzania. American Journal of Tropical Medicine and Hygiene. 2018;99(4 Supplement):249.	Not relevant
1314	Yadollahi M, Mahmoudi A, Sarvi M, Niakan M, Mani A. Identification of the suicid attempt risk factors among patients admitted in a central trauma hospital in fars, Iran. Razavi International Journal of Medicine. 2018;6(2) (no pagination).	Not relevant
1315	Yatham S, Sivathasan S, Yoon R, da Silva TL, Ravindran AV. Depression, anxiety, and post-traumatic stress disorder among youth in low and middle income countries: A review of prevalence and treatment interventions. Asian J Psychiatr. 2018;38:78-91.	Not relevant
1316	Zhang HX, Zhao YY, Wang YQ. Analysis of the Characteristics of Pregnancy and Delivery before and after Implementation of the Two-child Policy. Chinese Medical Journal. 2018;131(1):37-42.	Not relevant
1317	Zhang N, Fan FM, Huang SY, Rodriguez MA. Mindfulness training for loneliness among Chinese college students: A pilot randomized controlled trial. International journal of psychology : Journal international de psychologie. 2018;53(5):373-8.	Not relevant
1318	Zhou S, Zhao C, Huang X, Li Z, Ye R, Shi H, et al. Effect of a community-based integrated nurturing care interventions on early childhood development in rural China: a quasi-experimental study. The Lancet. 2018;392(Supplement 1):S25.	Not relevant
1319	Aamir H, Fazid S, Hussain B, Ahmed I, Qureshi F, Ul-Haq Z, et al. Diabetes prevalence in Pakistan: What is driving this? Clues from subgroup analysis of normal weight individuals. Diabetologia. 2019;62(Supplement 1):S161.	Not relevant
1320	Abdel Hamed NA, Hammad EEDM, Salama RH, Yassa HA, Awaga MM. Secondhand smoke as a risk factor for attention deficit hyperactivity disorder in children. Inhalation Toxicology. 2019;31(11-12):420-7.	Not relevant
1321	Achaw B, Tesfa H, Zeleke AJ, Worku L, Addisu A, Yigzaw N, et al. Sero-prevalence of Toxoplasma gondii and associated risk factors among psychiatric outpatients attending University of Gondar Hospital, Northwest Ethiopia. BMC Infect Dis. 2019;19(1) (no pagination).	Not relevant
1322	Ahuja KK, Dhillon M, Juneja A, Deepak S, Srivastava G. Subverting Heteronormativity: An Intervention to Foster Positive Attitudes Toward Homosexuality Among Indian College Students. Journal of homosexuality. 2019;66(6):746-68.	Not relevant
1323	Akhani P, Banode S, Shah N. A study of cardiorespiratory efficiency following yoga in healthy Indian medical students. National Journal of Physiology, Pharmacy and Pharmacology. 2019;9(5):411-7.	Not relevant
1324	Alrojolah L, Ghandour L, Itani M, Maalouf F. 2.28 Childhood Traumatic Life Events in Lebanon: Prevalence, Correlates, and Predictors of Ptsd. Journal of the American Academy of Child and Adolescent Psychiatry. 2019;58(10 Supplement):S179.	Not relevant
1325	Amirpour L, Mirzakhani M, Gharaee B, Birashk B. Efficacy of anxiety-based cognitive behavioral therapy for paranoid ideation in a non-clinical population: A randomized controlled trial. Iranian Journal of Psychiatry and Behavioral Sciences. 2019;13(2) (no pagination).	Not relevant
1326	Anonymous. Psychological Well-Being: International Transcultural Perspectives. Journal of Adolescent Health Conference: PSYCHOLOGICAL WELL BEING: INTERNATIONAL TRANSCULTURAL PERSPECTIVES Washington United States. 2019;64(2 Supplement).	Not relevant
1327	Appannah G. A dietary pattern characterised by high intakes of free sugar and dietary energy density is associated with poorer life satisfaction in Malaysian adolescents. Annals of Nutrition and Metabolism. 2019;75(3):330.	Not relevant
1328	Ardic A, Caglar S, Poyrazoglu S, Garipagaoglu M, Erdogan S, Onder C, et al. The effectiveness of the COPE healthy lifestyles TEEN program in overweight and obese adolescents: Randomized controlled study. Obesity Facts. 2019;12(Supplement 1):113-4.	Not relevant
1329	Azouz H, Abdel-Latif F, Omar T, Khalil M, Abdel Maksoud M. Organizational skills training or neuro-feedback, combined with pharmacotherapy in the treatment of school-aged children with ADHD. ADHD Attention Deficit and Hyperactivity Disorders. 2019;11(1 Supplement):S42.	Not relevant
1330	Bahmani F, Vakilian K, Faramarzi M. Effects of motivational interview on awareness, attitude, and practice of breast self-examination in high-risk women: A clinical trial study. Current Women's Health Reviews. 2019;15(4):301-6.	Not relevant
1331	Barnett W, Pellowski J, Kuo C, Koen N, Donald KA, Zar HJ, et al. Food-insecure pregnant women in South Africa: A cross-sectional exploration of maternal depression as a mediator of violence and trauma risk factors. BMJ Open. 2019;9(3) (no pagination).	Not relevant
1332	Baroud E, Ghandour LA, Alrojolah L, Zeinoun P, Maalouf FT. Suicidality among Lebanese adolescents: Prevalence, predictors and service utilization. Psychiatry Research. 2019;275:338-44.	Not relevant
1333	Bellali H, Ben Jemaa S, Bellaj T, Chahed MK. Psychological and psychosocial consequences of zoonotic cutaneous leishmaniasis among women in Tunisia. Transactions of the Royal Society of Tropical Medicine and Hygiene. 2019;113(Supplement 1):S76.	Not relevant
1334	Bentwich Z, Rennert L. Health education and behavior change of children are essential for controlling NTDS: Lessons from a successful pilot trial in Ethiopia. American Journal of Tropical Medicine and Hygiene. 2019;101(5 Supplement):169.	Not relevant
1335	Dai F, Chen B. Effects of body-mind exercise on college students' stress and psychological endurance. Basic and Clinical Pharmacology and Toxicology. 2019;124(Supplement 3):209-10.	Not relevant
1336	Das A, Sarwar MS, Hossain MS, Karmakar P, Islam MS, Hussain ME, et al. Elevated Serum Lipid Peroxidation and Reduced Vitamin C and Trace Element Concentrations Are Correlated With Epilepsy. Clinical EEG and Neuroscience. 2019;50(1):63-72.	Not relevant
1337	Dawood HAW, Aziz AR. Efficacy of the health promotion model-based intervention in enhancing the health responsibility of middle school female student: A randomized controlled trial. Indian Journal of Public Health Research and Development. 2019;10(9):670-5.	Not relevant
1338	De Michele S, Kabuth B, Plun O, Le Moal L, Laurent F, Vandelet E, et al. Rorschach Trauma Content Index (TCI) and child sexual abuse diagnostic. Annales Medico-Psychologiques. 2019;177(6):512-6.	Not relevant
1339	De Oliveira CVR, Rasheed M, Yousafzai AK. Chronic Maternal Depressive Symptoms Are Associated With Reduced Socio-Emotional Development in Children at 2 Years of Age: Analysis of Data From an Intervention Cohort in Rural Pakistan. Frontiers in Psychiatry. 2019;10 (no pagination).	Not relevant
1340	Dorsey S, Meza RD, Martin P, Gray CL, Triplett NS, Soi C, et al. Lay Counselor Perspectives of Providing a Child-Focused Mental Health Intervention for Children: Task-Shifting in the Education and Health Sectors in Kenya. Frontiers in Psychiatry. 2019;10 (no pagination).	Not relevant
1341	Doskabulova DT. Social aspects in developing the health and well-being of children and adolescents in Western Kazakhstan. Minerva Medica. 2019;110(Supplement 1):52-3.	Not relevant
1342	Easterling T, Mundle S, Bracken H, Parvekar S, Mool S, Magee LA, et al. Oral antihypertensive regimens (nifedipine retard, labetalol, and methyldopa) for management of severe hypertension in pregnancy: an open-label, randomised controlled trial. Lancet. 2019;01.	Not relevant
1343	Emiliana P, Agustini N, Allenidekania, Rustina Y. A Preliminary Study on "PRISMA" Education in Improving Self-Management and Level of Compliance in Children with Type-1 Diabetes Mellitus. Comprehensive child and adolescent nursing. 2019;42(Supplement1):115-21.	Not relevant
1344	Eun SJ. Contextual association between political regime and adolescent suicide risk in korea: A 12-year repeated cross-sectional study from Korea. International Journal of Environmental Research and Public Health. 2019;16(5) (no pagination).	Not relevant
1345	Fong LK, Selamat NW, Shariff NSM. The role of personality and positive outlook in drug seeking behaviour among female youth in cure and care rehabilitation centre. International Journal of Medical Toxicology and Legal Medicine. 2019;22(3-4):74-9.	Not relevant
1346	Fountoulakis N, Gnudi L, Wijesuriya M, Karalliedde J. A pragmatic life style modification programme reduces cardiometabolic disease and predictors of type 2 diabetes in young South Asians aged 10 to 18 years. Diabetologia. 2019;62(Supplement 1):S43-S4.	Not relevant
1347	Fui M, Wong MD, Ismail MB. Risk factor for mental health disorders among preschool care providers in Kuala Lumpur, Malaysia. Medical Journal of Malaysia. 2019;74(Supplement 2):134.	Not relevant
1348	Garman EC, Cois A, Tomlinson M, Rotheram-Borus MJ, Lund C. Course of perinatal depressive symptoms among South African women: associations with child outcomes at 18 and 36 months. Social psychiatry and psychiatric epidemiology. 2019;54(9):1111-23.	Not relevant
1349	Geraldo Jose Cunha A, Zbonik Mendes A, Dias Wanderley de Carvalho F, Aparecida Ribeiro de Paula M, Goncalves Brasil T. The impact of asthma on quality of life and anxiety: a pilot study. Journal of Asthma. 2019;56(6):680-5.	Not relevant
1350	Gholamian B, Shahnazi H, Hassanzadeh A. The effect of educational intervention based on BASNEF model for reducing internet addiction among female students: A quasi-experimental study. Italian Journal of Pediatrics. 2019;45(1) (no pagination).	Not relevant
1351	Gholizadeh A, Taghavi M, Moslem A, Neshat AA, Lari Najafi M, Alahabadi A, et al. Ecological and health risk assessment of exposure to atmospheric heavy metals. Ecotoxicology and Environmental Safety. 2019;184 (no pagination).	Not relevant
1352	Habtamu Belete A, Alemayehu Assega M, Alemu Abajobir A, Abebe Belay Y, Kassahun Tariku M. Prevalence of antenatal depression and associated factors among pregnant women in Aneded woreda, North West Ethiopia: a community based cross-sectional study. BMC Res Notes. 2019;12(1):713.	Not relevant
1353	Hamer JA, McIntyre RS, Subramaniapillai M, Lee Y, Brietzke E, Mansur RB, et al. A randomized controlled trial evaluating aerobic exercise in adolescents at risk for bipolar disorder: Results from the global mood and brain science initiative. Bipolar Disorders. 2019;21(Supplement 1):136-7.	Excluded; Full text not retrieved
1354	Hanc T, Chakraborty R, Koziel S. Traumatic stress during pregnancy caused by a natural disaster and the risk of ADHD in children: The case of Aila Cyclone. ADHD Attention Deficit and Hyperactivity Disorders. 2019;11(1 Supplement):S6.	Not relevant
1355	Hasken JM, Marais AS, DeVries MM, Kalberg WO, Buckley D, Hoyme HE, et al. Gestational age at birth, prenatal alcohol exposure, and fetal alcohol spectrum disorders in South Africa. Alcoholism: Clinical and Experimental Research. 2019;43(Supplement 1):226A.	Not relevant
1356	Herbert RD, Harvey LA, Hossain MS, Islam MS, Li Q, Billot L, et al. Community-based interventions to prevent serious complications following spinal cord injury in Bangladesh: The CIVIC trial statistical analysis plan. Trials. 2019;20(1) (no pagination).	Not relevant
1357	Hinnouho GM, Bernstein RM, Barffour MA, Arnold CD, Wessells KR, Ratsavong K, et al. Impact of two forms of daily preventive zinc or therapeutic zinc supplementation for diarrhea on hair cortisol concentrations among rural laotian children: A randomized controlled trial. Nutrients. 2019;11(1) (no pagination).	Not relevant
1358	Holden S, Gordon-Dseagu VLZ, Gordon G, Chiziza N, Kiwia P, Magesa D, et al. Building resilience to adverse childhood experiences: An assessment of the effects of the Stepping Stones with Children training programme on Tanzanian children affected by HIV and their caregivers. Health Education Journal. 2019;78(2):124-37.	Not relevant
1359	Imran N, Rahman A, Chaudhry N, Asif A. 15.2 Effectiveness of the World Health Organization's "School Mental Health Manual" Based on Intervention for Promoting Mental Health Literacy among Teachers in Lahore, Pakistan: A Randomized Controlled Trial. Journal of the American Academy of Child and Adolescent Psychiatry. 2019;58(10 Supplement):S22.	Not relevant
1360	Jaisoorya TS, Desai G, Nair BS, Rani A, Menon PG, Thennarasu K. Association of Childhood Attention Deficit Hyperactivity Disorder Symptoms with Academic and Psychopathological Outcomes in Indian College Students: A Retrospective Survey. East Asian Archives of Psychiatry. 2019;29(4):124-8.	Not relevant
1361	Ji Y, Ma S. The effect of Taichi for college students on sleep disorders: A randomized control. Basic and Clinical Pharmacology and Toxicology. 2019;125(Supplement 10):81-2.	Not relevant
1362	Kandasamy P, Girimaji SC, Seshadri SP, Srinath S, Kommu JVS. Favourable short-term course and outcome of pediatric anxiety spectrum disorders: A prospective study from India. Child and Adolescent Psychiatry and Mental Health. 2019;13(1) (no pagination).	Not relevant
1363	Karaaslan E, Yildiz T. Management of anesthesia and complications in children with tracheobronchial foreign body aspiration. Pakistan Journal of Medical Sciences. 2019;35(6):1592-7.	Not relevant
1364	Karaca A, Sisman NY. Effects of a Stress Management Training Program With Mindfulness-Based Stress Reduction. The Journal of nursing education. 2019;58(5):273-80.	Not relevant
1365	Kim SG, Chung JH, Kim YS, Huh SY. Temperament traits of female college students with alcohol use disorder. Alcoholism: Clinical and Experimental Research. 2019;43(Supplement 1):58A.	Not relevant
1366	Kim SH, Park SH, Choo IH, Kim SG, Yoon HJ. The relationship between sleep disturbance and depressive symptoms among Korean university students: moderating effect of the positive psychology. European Neuropsychopharmacology. 2019;29(Supplement 1):S292.	Not relevant
1367	Kim SY, Kim B, Shin Y. 5.36 Smartphone Use and Sleep in Children. Journal of the American Academy of Child and Adolescent Psychiatry. 2019;58(10 Supplement):S257.	Not relevant
1368	Knipe D, Lambert H, Pearson M, Eddleston M, Jayamanne S, Wickramage K, et al. Are left-behind families of migrant workers at increased risk of attempted suicide? - A cohort study of 178,000+ individuals in Sri Lanka. BMC Psychiatry. 2019;19(1) (no pagination).	Not relevant
1369	Kohn R. Demoralization in a population anticipating removal from the Gaza strip. Psychotherapy and Psychosomatics. 2019;88(Supplement 1):66-7.	Not relevant
1370	Kuo C, LoVette A, Pellowski J, Harrison A, Mathews C, Operario D, et al. Resilience and psychosocial outcomes among South African adolescents affected by HIV. Aids. 2019;33:S29-S34.	Not relevant
1371	Lee SH, Hwang SM, Kang DH, Yang HJ. Brain education-based meditation for patients with hypertension and/or type 2 diabetes A pilot randomized controlled trial. Medicine (United States). 2019;98(19) (no pagination).	Not relevant
1372	Lew B, Huen J, Yu P, Yuan L, Wang DF, Ping F, et al. Associations between depression, anxiety, stress, hopelessness, subjective well-being, coping styles and suicide in Chinese university students. PLoS ONE. 2019;14(7) (no pagination).	Not relevant
1373	Luo J, Zou J, Ji M, Yuan T, Sun M, Lin Q. Emotional and behavioral problems among 3-to 5-year-olds left-behind children in poor rural areas of Hunan province: a cross-sectional study. International Journal of Environmental Research and Public Health. 2019;16(21) (no pagination).	Not relevant
1374	Lyimo MA, Mosha IH. Reasons for delay in seeking treatment among women with obstetric fistula in Tanzania: A qualitative study. BMC Womens Health. 2019;19(1) (no pagination).	Not relevant
1375	Mahgoub E, Nimir M, Abdalla S, Elhuda DA. Effects of school-based health education on attitudes of female students towards female genital mutilation in Sudan. Eastern Mediterranean Health Journal. 2019;25(6):406-12.	Not relevant
1376	Malik TA, Siddiqui S, Mahmood A. Behavioural and emotional problems among school children in Pakistan: A telephonic survey for prevalence and risk factors. Journal of Paediatrics and Child Health. 2019;55(12):1414-23.	Not relevant
1377	Mansurnejad Z, Malekpour M, Ghamarani A, Yarmmohamadiyan A. The effects of teaching self-determination skills on the externalizing behaviors of students with emotional behavioral disorders. Emotional and Behavioural Difficulties. 2019;24(2):196-203.	Not relevant
1378	Miao M, Gan Y. How does meaning in life predict proactive coping? The self-regulatory mechanism on emotion and cognition. Journal of personality. 2019;87(3):579-92.	Not relevant
1379	Micali D, Xavier G, Spindola L, Ota V, Murawa P, Tampaku P, et al. Leukocyte Telomere Length Analysis in Children and Adolescents at Risk of Developing Mental Disorders. European Neuropsychopharmacology. 2019;29(Supplement 3):S931-S2.	Not relevant
1380	Mmasa KN, Powis KM, Legbedze J, Kgole SW, Masasa G, Sun S, et al. Postpartum depressive symptoms in women living with HIV in botswana. Topics in Antiviral Medicine. 2019;27(SUPPL 1):295s-6s.	Not relevant
1381	Mohammadzadeh M, Awang H, Ismail S, Shahar HK. Improving emotional health and self-esteem of Malaysian adolescents living in orphanages through Life Skills Education program: A multi-centre randomized control trial. PLoS ONE. 2019;14(12) (no pagination).	Excluded; Not prevention
1382	Mukumbang FC, Knight L, Masquillier C, Delport A, Sematlane N, Dube LT, et al. Household-focused interventions to enhance the treatment and management of HIV in low- and middle-income countries: a scoping review. BMC Public Health. 2019;19(1):1682.	Not relevant
1383	Naing C, Ni H. Statins for asthma. Cochrane Database Syst Rev. 2019;2019(2) (no pagination).	Not relevant
1384	Najaf HN, Kadhim DJ, Alkofee AJ, Al-Mashhadani DA. Depression, anxiety and stress among a sample of chronic hepatitis c patients in al-najaf province /iraq. International Journal of Research in Pharmaceutical Sciences. 2019;10(4):3170-7.	Not relevant
1385	Nasiri M, Mohammadi MR, Ahmadi N, Alavi SS, Rezazade H, Rostami FO, et al. The epidemiology of psychiatric disorders in children and adolescents in Mazandaran province. Journal of Babol University of Medical Sciences. 2019;21(1):314-9.	Not relevant
1386	Nasr S, Hammoudeh W. Gender inequality and associated factors from the perspective of the Palestinian youth: a cross-sectional study. The Lancet. 2019;393(Supplement 1):S37.	Not relevant
1387	Navabi N, Okhovati M, Alsadat Hashemipour M. Can Internet Anxiety Affect Electronic Journals Usage? A CrossSectional Study with Iranian Postgraduate Dental Students. Pesquisa Brasileira em Odontopediatria e Clinica Integrada. 2019;19(1) (no pagination).	Not relevant
1388	Ogbuanya TC, Eseadi C, Orji CT, Omeje JC, Anyanwu JI, Ugwoke SC, et al. Effect of Rational-Emotive Behavior Therapy Program on the Symptoms of Burnout Syndrome Among Undergraduate Electronics Work Students in Nigeria. Psychological reports. 2019;122(1):4-22.	Not relevant
1389	Olney DK, Leroy JL, Bliznashka L, Ruel MT. A Multisectoral Food-Assisted Maternal and Child Health and Nutrition Program Targeted to Women and Children in the First 1000 Days Increases Attainment of Language and Motor Milestones among Young Burundian Children. J Nutr. 2019;149(10):1833-42.	Not relevant
1390	Onan N, Karaca S, Unsal Barlas G. Evaluation of a stress coping course for psychological resilience among a group of university nursing students. Perspectives in psychiatric care. 2019;55(2):233-8.	Not relevant
1391	Ordonez AE, Cardozo AC, Trujillo EM, Suarez DE. 15.1 Controlled Trial of an Evidence-Based Program to Build Resilience in at-Risk Adolescents in Colombia. Journal of the American Academy of Child and Adolescent Psychiatry. 2019;58(10 Supplement):S21-S2.	Not relevant
1392	Ozkan H, Koksal N, Dorum BA, Kocael F, Ozarda Y, Bozyigit C, et al. New-generation fish oil and olive oil lipid for prevention of oxidative damage in preterm infants: Single center clinical trial at university hospital in Turkey. Pediatr Int. 2019;61(4):388-92.	Not relevant
1393	Papageorghiou AT. And now 2020. BJOG: An International Journal of Obstetrics and Gynaecology. 2019;126(13):1511-2.	Not relevant
1394	Petrov ME, Whisner CM, McCormick D, Todd M, Reifsnider E. Sleep-wake patterns during infancy are associated with gut microbial community structure in toddlerhood. Sleep. 2019;42(Supplement 1):A100.	Not relevant
1395	Pham T, Bui L, Nguyen A, Nguyen B, Tran P, Vu P, et al. The prevalence of depression and associated risk factors among medical students: An untold story in Vietnam. PLoS ONE. 2019;14(8) (no pagination).	Not relevant
1396	Pinto Filho WA, Silveira LHJ, Vale ML, Fernandes CR, Gomes JA. Gabapentin in improvement of procedural sedation and analgesia in oncologic pediatric patients: A clinical trial. Anesthesiology and Pain Medicine. 2019;9(5) (no pagination).	Not relevant
1397	Pirnia B, Pirnia K, Sarabi RE, Malekanmehr P, Soltani L, Zahiroddin A, et al. A double-blind randomized controlled trial in effectiveness of parent-child interaction therapy on psychological indicator and cortisol level in children of caregiver with cancer. International Journal of Cancer Management. 2019;12(7) (no pagination).	Not relevant
1398	Rabbaa Khabbaz L, on behalf of Carla A, Nassar L, Soumi S, Najem J, Saber M, et al. The Cognitive, Behavioral and Emotional Aspects of Eating Habits and Its Association with Impulsivity, Chronotype, Anxiety and Depression: A Cross-Sectional Study among University Students. Clinical Nutrition. 2019;38(Supplement 1):S179.	Not relevant
1399	Raihana S, Dibley MJ, Rahman MM, Tahsina T, Siddique MAB, Rahman QS, et al. Early initiation of breastfeeding and severe illness in the early newborn period: An observational study in rural Bangladesh. PLoS Medicine. 2019;16(8) (no pagination).	Not relevant
1400	Raju MS. Qualitative analysis of the factors associated with dehabilitation of leprosy affected persons. Indian Journal of Leprosy. 2019;91:25-35.	Not relevant
1401	Ramakrishnan U. Nutrition Education during the Preconception Period. Nestle Nutr Inst Workshop Ser. 2019;92:19-30.	Not relevant
1402	Scharrer M, Coleman F. Culturally Driven Mental Health Care in Hmong and Cambodian Refugee Populations. American Journal of Geriatric Psychiatry. 2019;27(3 Supplement):S102-S3.	Not relevant
1403	Schneider-Thoma J, Efthimiou O, Bighelli I, Dorries C, Huhn M, Krause M, et al. Second-generation antipsychotic drugs and short-term somatic serious adverse events: a systematic review and meta-analysis. The lancet Psychiatry. 2019;15.	Not relevant
1404	Shahid ASMSB, Ahmed T, Shahunja K, Chisti MJ. Risk factors for bacteremia in severely malnourished under-five pneumonic children and their outcome. American Journal of Tropical Medicine and Hygiene. 2019;101(5 Supplement):144-5.	Not relevant
1405	Shaik S, Reddy EA, Rajesh CL, Sehamma VV. Internet use and addiction among medical students in tertiary care teaching hospital in South India. Indian J Psychiatry. 2019;61(9 Supplement 3):S473.	Not relevant
1406	Shankar S, Elango S, Rajkali R, Priyatharsini T, Raghavi A, Rajiv K. Stress levels among medical students of various years ina medical college, thiruchirapalli, south india. Indian Journal of Public Health Research and Development. 2019;10(11):704-10.	Not relevant
1407	Sharifi N, Najar S, Rezaii N, Jalili L, Yazdizadeh H, Yaralizadeh M. The association between menopausal symptoms and general health among iranian women with menopause: A cross-sectional study. International Journal of Women's Health and Reproduction Sciences. 2019;7(2):196-203.	Not relevant
1408	Sun J, Tang X. Research on statistics and analysis of mental health status of Chinese college students based on positive psychology and t-test. Basic and Clinical Pharmacology and Toxicology. 2019;124(Supplement 3):86-7.	Not relevant
1409	Tacyildiz N, Unal EC, Dincaslan H, Tokuc MC, Tanyildiz GO, Kartal O, et al. The evaluation of long term follow-up (LTFU) of children with osteosarcoma: The first report from a center in a developing country. Journal of Clinical Oncology Conference. 2019;37(Supplement 15).	Not relevant
1410	Tozan Y, Sun S, Capasso A, Wang JSH, Neilands TB, Bahar OS, et al. Evaluation of a savings-led family-based economic empowerment intervention for AIDS-affected adolescents in Uganda: A fouryear follow-up on efficacy and costeffectiveness. PLoS ONE. 2019;14(12) (no pagination).	Not relevant
1411	Trani JF, Fowler P, Bakhshi P, Kumar P. Assessment of progress in education for children and youth with disabilities in Afghanistan: A multilevel analysis of repeated cross-sectional surveys. PLoS ONE. 2019;14(6) (no pagination).	Not relevant
1412	Udupi S, Puri K. Novel approach to bedside pretransfusion identity check of blood and its components: Sandesh Positive Negative (SPON) protocol. Korean journal of anesthesiology. 2019;04.	Not relevant
1413	Ullah MB, Mridha MK, Arnold CD, Matias SL, Khan MSA, Siddiqui Z, et al. Factors associated with diarrhea and acute respiratory infection in children under two years of age in rural Bangladesh. BMC Pediatr. 2019;19(1) (no pagination).	Not relevant
1414	van den Biggelaar AHJ, Pomat WS, Masiria G, Wana S, Nivio B, Francis J, et al. Immunogenicity and immune memory after a pneumococcal polysaccharide vaccine booster in a high-risk population primed with 10-valent or 13-valent pneumococcal conjugate vaccine: A randomized controlled trial in papua new guinean children. Vaccines. 2019;7(1) (no pagination).	Not relevant
1415	Wang H, Li F, Zhang Y, Jiang F, Zhang J. The association between exposure to secondhand smoke and psychological symptoms among Chinese children. BMC Public Health. 2019;19(1):923.	Not relevant
1416	Wang H, Li T, Yuan W, Zhang Z, Wei J, Qiu G, et al. Mental health of patients with adolescent idiopathic scoliosis and their parents in China: A cross-sectional survey. BMC Psychiatry. 2019;19(1) (no pagination).	Not relevant
1417	Xue HW, Hu JC, Zhu J, Sang SH. Experimental study on the effect of Taijiquan combined with psychological adjustment for university students depression. Basic and Clinical Pharmacology and Toxicology. 2019;124(Supplement 3):377.	Not relevant
1418	Yang W, Ren G, Zhai F, Gao Y. Collective game training is conducive to improving depression of the college students. Basic and Clinical Pharmacology and Toxicology. 2019;124(Supplement 3):247.	Not relevant
1419	Yu KE, Kim JS. Effects of a posttonsillectomy management program using a mobile instant messenger on parents' knowledge and anxiety, and their children's compliance, bleeding, and pain. Journal for specialists in pediatric nursing : JSPN. 2019;24(4):e12270.	Not relevant
1420	Yuksel A, Bahadir-Yilmaz E. The effect of mentoring program on adjustment to university and ways of coping with stress in nursing students: A quasi-experimental study. Nurse Educ Today. 2019;80:52-8.	Not relevant
1421	Zargar F, Bagheri N, Tarrahi MJ, Salehi M. Effectiveness of emotion regulation group therapy on craving, emotion problems, and marital satisfaction in patients with substance use disorders: A randomized clinical trial. Iranian Journal of Psychiatry. 2019;14(4):283-90.	Not relevant
1422	Zhamankulova DG, Zhamaliyeva LM, Turebayev MN. Improving the adherence to drug therapy after myo-cardial infarction: Research protocol. Minerva Medica. 2019;110(Supplement 1):46.	Not relevant
1423	Zheng L, Tan J, Liu R, Yang X, He H, Xiao H, et al. The impact of primary treatment on post-traumatic endophthalmitis in children with open globe injuries: A study in China. International Journal of Environmental Research and Public Health. 2019;16(16) (no pagination).	Not relevant
1424	Adedimeji A, Mpody C, Ravelomanana N, Tabala M, Malongo F, Kawende B, et al. Pathways to HIV disclosure and optimal PMTCT outcomes among pregnant and postpartum women living with HIV in the Democratic Republic of Congo. Journal of the International AIDS Society Conference: 23rd International AIDS Conference Virtual. 2020;23(SUPPL 4).	Not relevant
1425	Afkhamzadeh A, Rahmani K, Felehgary M, Farhadifar F, Faraji O. Risk factors for unintended pregnancy in women: A nested case-control study. Shiraz E Medical Journal. 2020;21(1) (no pagination).	Not relevant
1426	Afridi A, Nawaz Z, Asif S. Frequency of depression among medical students of medical colleges. Medical Forum Monthly. 2020;31(5):74-7.	Not relevant
1427	Agyapong VIO, Ritchie A, Doucet K, Agyapong-Opoku G, Shalaby R, Hrabok M, et al. Factors influencing medical students and psychiatry residents in Ghana to consider psychiatry as a career option a qualitative study. Glob Ment Health (Camb). 2020;7 (no pagination).	Not relevant
1428	Ali ASSA. Efficiency of intervention counseling program on the enhanced psychological well-being and reduced post-traumatic stress disorder symptoms among syrian women refugee survivors. Clinical Practice and Epidemiology in Mental Health. 2020;16(Supplement 1):134-41.	Not relevant
1429	Aljallad WMA, Al-Mhanna MGH, Al-Waeli SH, Al-Ghabban SI. The association between quality of life and glycemic control among sample of children and teenagers in Holy city of Karbala, Iraq. International Journal of Pharmaceutical Research. 2020;12(Supplementry 1):1295-301.	Not relevant
1430	Alyana S. An overview of the predictors of depression among adolescent's students in Pakistan. European Psychiatry. 2020;63(Supplement 1):S73.	Not relevant
1431	Amaral SCO, Pimenta F, Maroco J, Sant'Anna CC. Stress reduction intervention with mothers of children/adolescents with asthma: a randomized controlled study in Brazil. Health care for women international. 2020;41(3):266-83.	Not relevant
1432	Anonymous. MENA 2020 Abstracts. Cephalalgia Reports Conference: MENA. 2020;3(no pagination).	Not relevant
1433	Anonymous. Erratum regarding missing Declaration of Competing Interest statements in previously published articles (Preventive Medicine Reports (2018) 10 (136-143), (S2211335518300378), (10.1016/j.pmedr.2018.02.018)). Preventive Medicine Reports. 2020;20 (no pagination).	Not relevant
1434	Ayati S, Pourali L, Jeddi L, Mirteimouri M, Vatanchi A, Salehi M, et al. Neonatal outcomes of continues fetal heart rate monitoring in low-risk pregnant women during labor. Acta Medica Iranica. 2020;58(4):155-60.	Not relevant
1435	Batio S, Arvanitis M, Curtis LM, Bailey S, Wolf MS, Yin S. Performance of common health literacy measures in younger adult parents. J Gen Intern Med. 2020;35(SUPPL 1):S227.	Not relevant
1436	Beni Yonis O, Khader Y, Jarboua A, Al-Bsoul MM, Al-Akour N, Alfaqih MA, et al. Post-traumatic stress disorder among Syrian adolescent refugees in Jordan. Journal of public health (Oxford, England). 2020;42(2):319-24.	Not relevant
1437	Bhatta NK, Chauhan S, Agrawal J, Yadav S, Sah LR, Rajbhandarisingh R. Clinical Spectrum of Neonatal Respiratory Morbidity in Developing Country. European Respiratory Journal Conference: European Respiratory Society International Congress, ERS. 2020;56(Supplement 64).	Not relevant
1438	Birhanu TT, Salih MH, Abate HK. Sleep quality and associated factors among diabetes mellitus patients in a follow-up clinic at the university of gondar comprehensive specialized hospital in Gondar, Northwest Ethiopia: A cross-sectional study. Diabetes, Metabolic Syndrome and Obesity. 2020;13:4859-68.	Not relevant
1439	Boge K, Karnouk C, Hahn E, Schneider F, Habel U, Banaschewski T, et al. Mental health in refugees and asylum seekers (MEHIRA): study design and methodology of a prospective multicentre randomized controlled trail investigating the effects of a stepped and collaborative care model. European Archives of Psychiatry and Clinical Neuroscience. 2020;270(1):95-106.	Not relevant
1440	Boivin MJ, Augustinavicius JL, Familiar-Lopez I, Murray SM, Sikorskii A, Awadu J, et al. Early Childhood Development Caregiver Training and Neurocognition of HIV-Exposed Ugandan Siblings. Journal of developmental and behavioral pediatrics : JDBP. 2020;41(3):221-9.	Not relevant
1441	Burton LH, Afzali MF, Radakovich LB, Campbell MA, Culver LA, Marolf AJ, et al. Pharmacologic iron chelation reduces markers of chondrocyte hypertrophy and osteoarthritis-associated cartilage lesions in an animal model of idiopathic disease. Osteoarthritis and Cartilage. 2020;28(Supplement 1):S91.	Not relevant
1442	Cagliyan Turk A, Sahin F. Prevalence of juvenile fibromyalgia syndrome among children and adolescents and its relationship with academic success, depression and quality of life, Corum Province, Turkey. Archives of Rheumatology. 2020;35(1):68-77.	Not relevant
1443	Campisi S, Zasowski C, Shah S, Shah A, Bradley-Ridout G, Korczak D, et al. Assessing the evidence of micronutrients on depression among children and adolescents: An evidence gap map. Paediatrics and Child Health (Canada). 2020;25(SUPPL 2):e29.	Not relevant
1444	Cao XJ, Huang YX, Zhu P, Zhang ZG. The impacts of maternal separation experience and its pattern on depression and dysfunctional attitude in middle school students in rural China. The International journal of social psychiatry. 2020;66(2):188-97.	Not relevant
1445	Chahine M, Salameh P, Haddad C, Sacre H, Soufia M, Akel M, et al. Suicidal ideation among Lebanese adolescents: Scale validation, prevalence and correlates. BMC Psychiatry. 2020;20(1) (no pagination).	Not relevant
1446	Chan EYY, Lo ESK, Huang Z, Kim JH, Hung H, Hung KKC, et al. Characteristics and well-being of urban informal home care providers during COVID-19 pandemic: A population-based study. BMJ Open. 2020;10(11) (no pagination).	Not relevant
1447	Chellappa LR, Raj SS, Indiran MA, Rathinavelu PK. Effectiveness of train the trainers program in improvement of oral health of children in tamilnadu - a randomized trial. International Journal of Pharmaceutical Research. 2020;12(1):2364-271.	Not relevant
1448	Choi EH, Chun MY, Lee I, Yoo YG, Kim MJ. The effect of mind subtraction meditation intervention on smartphone addiction and the psychological wellbeing among adolescents. International Journal of Environmental Research and Public Health. 2020;17(9) (no pagination).	Not relevant
1449	Choi HG, Lee MJ, Lee SM. Mortality and causes of death in a population with blindness in Korea: A longitudinal follow-up study using a national sample cohort. Sci. 2020;10(1):4891.	Not relevant
1450	Cui Y, Li F, Leckman JF, Guo L, Ke X, Liu J, et al. The prevalence of behavioral and emotional problems among Chinese school children and adolescents aged 6-16: a national survey. European child & adolescent psychiatry. 2020;14.	Not relevant
1451	Dol J, Richardson B, Murphy GT, Aston M, McMillan D, Campbell-Yeo M. Impact of mobile health interventions during the perinatal period on maternal psychosocial outcomes: a systematic review. JBI Evidence Synthesis. 2020;18(1):30-55.	Not relevant
1452	Dubicka B, Mitrani P. The Benefits and Potential Harms of Technology: An International Perspective. Journal of the American Academy of Child and Adolescent Psychiatry. 2020;59(10 Supplement):S274.	Not relevant
1453	Dulli L, Ridgeway K, Packer C, Murray KR, Mumuni T, Plourde KF, et al. A Social Media-Based Support Group for Youth Living with HIV in Nigeria (SMART Connections): Randomized Controlled Trial. J Med Internet Res. 2020;22(6) (no pagination).	Not relevant
1454	Durao S, Visser ME, Ramokolo V, Oliveira JM, Schmidt BM, Balakrishna Y, et al. Community-level interventions for improving access to food in low- and middle-income countries. Cochrane Database Syst Rev. 2020;2020(8) (no pagination).	Not relevant
1455	Durgun Ozan Y, Duman M, Cicek O, Baksi A. The effects of clinical education program based on Watson's theory of human caring on coping and anxiety levels of nursing students: A randomized control trial. Perspectives in psychiatric care. 2020;56(3):621-8.	Not relevant
1456	Elfarargy MS, Ali DA, Al-Ashmawy GM. Melatonin supplementation as adjuvant therapy for the prevention of bronchopulmonary dysplasia in neonates. Iranian Journal of Neonatology. 2020;11(2):85-90.	Not relevant
1457	Engebretsen IMS, Nalugya JS, Skylstad V, Ndeezi G, Akol A, Babirye JN, et al. "I feel good when I drink"-detecting childhood-onset alcohol abuse and dependence in a Ugandan community trial cohort. Child and Adolescent Psychiatry and Mental Health. 2020;14(1) (no pagination).	Not relevant
1458	Eyuboglu D, Eyuboglu M. Prenatal attachment, anxiety and depression in pregnant adolescents and the emotional availability of their parents. Anadolu Psikiyatri Dergisi. 2020;21(2):181-9.	Not relevant
1459	Fallah R, Sarraf Yazd S, Sohrevardi SM. Efficacy of topiramate alone and topiramate plus vitamin D3 in the prophylaxis of pediatric migraine: A randomized clinical trial. Iranian Journal of Child Neurology. 2020;14(4):77-86.	Not relevant
1460	Farsan ZK, Khabazi M. The psychological consequences of obesity in adolescent girls: An ex post facto study. Journal of Kermanshah University of Medical Sciences. 2020;24(2):1-8.	Not relevant
1461	Firoozi M, Rouhi S. Psychological problems in boys with acute myeloid leukemia (AML) with central nervous system (CNS) involvement; a descriptive study. International Journal of Cancer Management. 2020;13(2) (no pagination).	Not relevant
1462	Grande AJ, Elia C, Peixoto C, Jardim PDTC, Dazzan P, Veras AB, et al. Mental health interventions for suicide prevention among indigenous adolescents: A systematic review protocol. BMJ Open. 2020;10(5) (no pagination).	Not relevant
1463	Gunta B, Kaur I, Choudhary S, Dzeyie KA, Bhatnagar P. Investigation of the Rubella outbreak, Manawar urban, Dhar district, Madhya Pradesh, India, 2018-2019. BMC Proceedings Conference: 1st Field Epidemiology Training Programs India Conference, FETP ICON. 2020;15(SUPPL 11).	Not relevant
1464	Haas AD, Technau KG, Pahad S, Braithwaite K, Madzivhandila M, Sorour G, et al. Mental health, substance use and viral suppression in adolescents receiving ART at a paediatric HIV clinic in South Africa. J Int AIDS Soc. 2020;23(12) (no pagination).	Not relevant
1465	Hamedi V, Hamid N, Beshlideh K, Marashi SA, Sheikh Shabani SEH. Effectiveness of Conventional Cognitive-Behavioral Therapy and Its Computerized Version on Reduction in Pain Intensity, Depression, Anger, and Anxiety in Children with Cancer: A Randomized, Controlled Trial. Iranian Journal of Psychiatry and Behavioral Sciences. 2020;14(4) (no pagination).	Not relevant
1466	Haque D, Haq T, Castillo L, Wallace S, Dunn B, Alvarado C, et al. 37.2 Rates of Depression, Anxiety, Ptsd, and Antidepressant Prescribing in Suicidal Lgbt Children and Adolescents. Journal of the American Academy of Child and Adolescent Psychiatry. 2020;59(10 Supplement):S218.	Not relevant
1467	Harrison S, Li X, Cai C, Zhao J, Zhao G. Building resilience for children affected by parental HIV in China: Efficacy of the multi-level ChildCARE intervention at 18-, 24-, 30-, and 36-months. Journal of the International AIDS Society Conference: 23rd International AIDS Conference Virtual. 2020;23(SUPPL 4).	Not relevant
1468	Hashemian A, Direkvand-Moghadam A, Veisani Y. Socio-economic inequality and risk of loneliness by personality traits in girl students. Journal of Preventive Medicine and Hygiene. 2020;61(1):E21-E4.	Not relevant
1469	Hinsberger M, Holtzhausen L, Sommer J, Kaminer D, Elbert T, Seedat S, et al. Long-term effects of psychotherapy in a context of continuous community and gang violence: changes in aggressive attitude in high-risk South African adolescents. Behavioural and cognitive psychotherapy. 2020;48(1):1-13.	Not relevant
1470	Hoekstra PT, Casacuberta-Partal M, Assare RK, Silue KD, Tsonaka R, van Kaathoven E, et al. Single and repeated praziquantel treatments significantly reduce schistoma infection intensity but show a poor cure rate as demonstrated by urine circulating anodic antigen diagnostics: results from the repst trial. American Journal of Tropical Medicine and Hygiene. 2020;103(5 SUPPL):458.	Not relevant
1471	Hu Q, Ma X, Yue D, Dai J, Zhao L, Zhang D, et al. The linkage between particulate matter properties and lung function in schoolchildren: A panel study in southern China. Environmental science & technology. 2020;06.	Not relevant
1472	Hu Z, Tang L, Chen L, Kaminga AC, Xu H. Prevalence and Risk Factors Associated with Primary Dysmenorrhea among Chinese Female University Students: A Cross-sectional Study. Journal of Pediatric and Adolescent Gynecology. 2020;33(1):15-22.	Not relevant
1473	Ibrahim N, Mohd Safien A, Siau CS, Shahar S. The Effectiveness of a Depression Literacy Program on Stigma and Mental Help-Seeking Among Adolescents in Malaysia: A Control Group Study With 3-Month Follow-Up. Inquiry : a journal of medical care organization, provision and financing. 2020;57:46958020902332.	Not relevant
1474	Insa Pineda I, Huguet Miguel A, Chamorro Fernandez M, Espadas Tejerina M, Gonzalez CLG, Alda JA. ADHD Symptoms, Academic and Social Difficulties in Parents of Children with ADHD. Psychiatry (New York). 2020;83(3):231-43.	Not relevant
1475	Javadi Parvaneh V, Modaress S, Zahed G, Rahmani K, Shiari R. Prevalence of generalized joint hypermobility in children with anxiety disorders. BMC Musculoskelet Disord. 2020;21(1) (no pagination).	Not relevant
1476	Jia Z, Wen X, Chen F, Zhu H, Li C, Lin Y, et al. Cumulative exposure to adverse childhood experience: depressive symptoms, suicide intensions and suicide plans among senior high school students in Nanchang city of China. International Journal of Environmental Research and Public Health. 2020;17(13):1-13.	Not relevant
1477	Jibril YN, Adamu A, Jalo RI, Farouk ZL, Salisu AD, O.G BN. Transient-evoked otoacoustic emission findings in children (1-12 years) with cerebral palsy in Kano, Nigeria. The Nigerian postgraduate medical journal. 2020;27(4):371-6.	Not relevant
1478	Kamulegeya LH, Kitonsa PJ, Okolimong E, Kaudha G, Maria S, Nakimuli-Mpungu E. Prevalence and associated factors of alcohol use patterns among university students in Uganda. Pan Afr Med J. 2020;37:339.	Not relevant
1479	Karim T, Das MC, Muhit M, Badawi N, Khandaker G, Mohammad S. Improving epilepsy control among children with cerebral palsy in rural Bangladesh. Developmental Medicine and Child Neurology. 2020;62(Supplement 2):22.	Not relevant
1480	Kavurmaci M, Dayapoglu N, Tan M. Effect of Music Therapy on Sleep Quality. Alternative therapies in health and medicine. 2020;26(4):22-6.	Not relevant
1481	Kim HY, Nam EW, Jin KN, So AY. Effectiveness of a school-based mental health education program in an impoverished urban area of Peru. Global health promotion. 2020;27(1):77-86.	Not relevant
1482	Kumari R, Kumari K. A retrospective observational clinic-pathological study of postdated pregnancy. European Journal of Molecular and Clinical Medicine. 2020;7(11):7869-74.	Not relevant
1483	Kuo C, Mathews C, Giovenco D, Atujuna M, Beardslee W, Hoare J, et al. Acceptability, feasibility, and preliminary efficacy of a resilience-oriented family intervention to prevent adolescent HIV and depression: A pilot randomized controlled trial. AIDS Education and Prevention. 2020;32(1):67-81.	Not relevant
1484	Kuppili PP, Nebhinani N. School mental health program: Scenario in india. Journal of Indian Association for Child and Adolescent Mental Health. 2020;16(1):1-12.	Not relevant
1485	Kwan TH, Lui GCY, Lee KCK, Lam TTN, Wong NS, Chan DPC, et al. Retention of men who have sex with men in a pre-exposure prophylaxis programme: survival analysis from a crossover study. The Lancet. 2020;396(Supplement 1):S4.	Not relevant
1486	Leckman JF. Effects of the Mother-Child Education Program on Parenting Stress and Disciplinary Practices among Refugee and Other Marginalized Communities in Lebanon: A Pilot Randomized Controlled Trial. Journal of the American Academy of Child and Adolescent Psychiatry. 2020;59(10 Supplement):S118-S9.	Not relevant
1487	Lee J, Kim MS, Shin HY. Integrative care for children with medical complexity. Clinical and Experimental Pediatrics. 2020;63(2):32-3.	Not relevant
1488	Lee S, Lee E. Effects of cognitive behavioral group program for mental health promotion of university students. International Journal of Environmental Research and Public Health. 2020;17(10) (no pagination).	Not relevant
1489	Li X, Chen F, Lin Y, Jia Z, Tucker W, He J, et al. Research on the relationships between psychological problems and school bullying and non-suicidal self-injury among rural primary and middle school students in developing areas of China. International Journal of Environmental Research and Public Health. 2020;17(10) (no pagination).	Not relevant
1490	Liang J, Kolves K, Lew B, de Leo D, Yuan L, Abu Talib M, et al. Coping Strategies and Suicidality: A Cross-Sectional Study From China. Frontiers in Psychiatry. 2020;11 (no pagination).	Not relevant
1491	Lima ACM, Feitosa MK, Dornelles LN, Do Amaral GB, Loth G, Nichele S, et al. Alloreactivity against HLA-DPB1 in host-versus-graft direction is associated with increased risk of graft failure after matched unrelated donor transplantation for nonmalignant diseases. Bone Marrow Transplantation. 2020;55:169.	Not relevant
1492	Lin Y, Zhang X, Huang Q, Lv L, Huang A, Li A, et al. The prevalence of dyslexia in primary school children and their Chinese literacy assessment in Shantou, China. International Journal of Environmental Research and Public Health. 2020;17(19):1-12.	Not relevant
1493	Liu Q, Hsieh WY, Chen G. A systematic review and meta-analysis of parent-mediated intervention for children and adolescents with autism spectrum disorder in mainland China, Hong Kong, and Taiwan. Autism. 2020;24(8):1960-79.	Not relevant
1494	Louis AP, Barbato K, Alleyne K, Davids A, Peterson B, Monk C, et al. Effects of maternal experience of discrimination during pregnancy on neonatal brain connectivity. Neuropsychopharmacology. 2020;45:291-2.	Not relevant
1495	Lovero KL, Polanco-Roman L, Nicholson TP, Come A, Duarte CS, Wainberg ML. 43.16 Suicidal Thoughts, Behaviors, and Associated Risk Factors in Mozambican Adolescents. Journal of the American Academy of Child and Adolescent Psychiatry. 2020;59(10 Supplement):S235.	Not relevant
1496	Luetke M, Ludema C, Mayo-Wilson LJ, Herbenick D, Gomez-Olive FX, Pettifor A, et al. Employment associated with violence, transactional sex, and low relationship power (HPTN068). Annals of Epidemiology. 2020;49:84.	Not relevant
1497	Manohar H, Kandasamy P, Chandrasekaran V, Rajkumar RP. Can RCTs capture it all?-Need for qualitative studies on parent-mediated interventions for children with Autism Spectrum Disorder. Asian J Psychiatr. 2020;48 (no pagination).	Not relevant
1498	Masath FB, Hermenau K, Nkuba M, Hecker T. Reducing violent discipline by teachers using Interaction Competencies with Children for Teachers (ICC-T): Study protocol for a matched cluster randomized controlled trial in Tanzanian public primary schools. Trials. 2020;21(1) (no pagination).	Not relevant
1499	Materu J, Kuringe E, Nyato D, Galishi A, Mwanamsangu A, Katebalila M, et al. The psychometric properties of PHQ-4 anxiety and depression screening scale among out of school adolescent girls and young women in Tanzania: A cross-sectional study. BMC Psychiatry. 2020;20(1) (no pagination).	Not relevant
1500	Maxwell JR, Ruyak S, Roberts M, Ma X, Beauchamp K, Rodriguez D, et al. Moderate prenatal alcohol exposure, maternal stress and infant behavioral reactivity and regulation. Alcoholism: Clinical and Experimental Research. 2020;44(Supplement 1):75A.	Not relevant
1501	Mayel M, Nejad MA, Khabaz MS, Bazrafshani MS, Mohajeri E. Intranasal midazolam sedation as an effective sedation route in pediatric patients for radiologic imaging in the emergency ward: A single-blind randomized trial. Turkish Journal of Emergency Medicine. 2020;20(4):168-74.	Not relevant
1502	Mboya IB, John B, Kibopile ES, Mhando L, George J, Ngocho JS. Factors associated with mental distress among undergraduate students in northern Tanzania. BMC Psychiatry. 2020;20(1) (no pagination).	Not relevant
1503	Mehri M, Chehrzad MM, Maleki M, Kousha M, Akhlaghi E, Mardani A. The effect of behavioral parent training of children with attention deficit hyperactivity disorder on parents' mental health. Neurology Psychiatry and Brain Research. 2020;37:53-9.	Not relevant
1504	Miller KE, Arnous M, Tossyeh F, Chen A, Bakolis I, Koppenol-Gonzalez GV, et al. Protocol for a randomized control trial of the caregiver support intervention with Syrian refugees in Lebanon. Trials. 2020;21(1) (no pagination).	Not relevant
1505	Mohammadi MR, Salehi M, Khaleghi A, Hooshyari Z, Mostafavi SA, Ahmadi N, et al. Social anxiety disorder among children and adolescents: A nationwide survey of prevalence, socio-demographic characteristics, risk factors and co-morbidities. J Affect Disord. 2020;263:450-7.	Not relevant
1506	Mohammadzadeh M, Awang H, Ismail S, Shahr HK. Improving coping mechanisms of Malaysian adolescents living in orphanages through a life skills education program: A multicentre randomized controlled trial. Asian J Psychiatr. 2020;48 (no pagination).	Excluded; Not prevention
1507	Mojarrab S, Bazrafkan L, Jaberi A. The effect of a stress and anxiety coping program on objective structured clinical examination performance among nursing students in shiraz, Iran. BMC Med Educ. 2020;20(1):301.	Not relevant
1508	Mosotho NL, Bantobetse ML, Joubert G, le Roux HE. Demographic, clinical and forensic characteristics of alleged offenders referred to West End Specialised Hospital, Kimberley, South Africa. Psychiatry, Psychology and Law. 2020;27(6):925-38.	Not relevant
1509	Nadri S, Mahmoudvand H, Taee N, Anbari K, Beiranvand S. Promethazine and Oral Midazolam Preanesthetic Children Medication. Pediatric Emergency Care. 2020;36(7):E369-E72.	Not relevant
1510	Negash A, Khan MA, Medhin G, Wondimagegn D, Araya M. Mental distress, perceived need, and barriers to receive professional mental health care among university students in Ethiopia. BMC Psychiatry. 2020;20(1) (no pagination).	Not relevant
1511	Nemati H, Sahebihagh MH, Mahmoodi M, Ghiasi A, Ebrahimi H, Atri SB, et al. Non-suicidal self-injury and its relationship with family psychological function and perceived social support among Iranian high school students. J. 2020;20(1) (no pagination).	Not relevant
1512	Oppermann LP, Lubianca Neto JF, Drummond RL, Amantea SL, Bressan M, Rodrigues EEAM, et al. Hypopharyngeal packing during adenotonsillectomy by cold dissection in children: a randomized controlled trial. European archives of oto rhino laryngology : official journal of the European Federation of Oto Rhino Laryngological Societies. 2020;19.	Not relevant
1513	Ozler B, Hallman K, Guimond MF, Kelvin EA, Rogers M, Karnley E. Girl Empower - A gender transformative mentoring and cash transfer intervention to promote adolescent wellbeing: Impact findings from a cluster-randomized controlled trial in Liberia. SSM - Population Health. 2020;10 (no pagination).	Not relevant
1514	Pakhale S, Wang H, Tariq S, Huynh N, Jama S, Pineau D, et al. Tobacco inequity and multidimensionality of poverty: A comprehensive approach to compare the urban poor population and general population of Ottawa, Canada. American Journal of Respiratory and Critical Care Medicine Conference: American Thoracic Society International Conference, ATS. 2020;201(1).	Not relevant
1515	Panter-Brick C, Wiley K, Sancilio A, Dajani R, Hadfield K. C-reactive protein, Epstein-Barr virus, and cortisol trajectories in refugee and non-refugee youth: Links with stress, mental health, and cognitive function during a randomized controlled trial. Brain, Behavior, and Immunity. 2020;87:207-17.	Not relevant
1516	Parra Padilla D, Salcedo Mejia F, Moyano L, Jerez Arias M, Gomez De la Rosa F, Alvis-Guzman N. Pmu5 Prevalence and Associated Factors to Psychotic Substance Use in Low-Income Adolescents from the Caribbean Region of Colombia. Value in Health. 2020;23(Supplement 1):S233.	Not relevant
1517	Paula CS, Cukier S, Cunha GR, Irarrazaval M, Montiel-Nava C, Garcia R, et al. Challenges, priorities, barriers to care, and stigma in families of people with autism: Similarities and differences among six Latin American countries. Autism. 2020;24(8):2228-42.	Not relevant
1518	Peltzer K, Abbamonte JM, Mandell LN, Rodriguez VJ, Lee TK, Weiss SM, et al. The effect of male involvement and a prevention of mother-to-child transmission (PMTCT) intervention on depressive symptoms in perinatal HIV-infected rural South African women. Archives of Women's Mental Health. 2020;23(1):101-11.	Not relevant
1519	Pfaendler K, Mwaba C, Maliti B, Walubita E, Parham G. Quality of life concerns during and after treatment for advanced breast or cervical cancer in Zambia. International Journal of Gynecological Cancer. 2020;30(SUPPL 3):A160.	Not relevant
1520	Pokhrel NB, Khadayat R, Tulachan P. Depression, anxiety, and burnout among medical students and residents of a medical school in Nepal: A cross-sectional study. BMC Psychiatry. 2020;20(1) (no pagination).	Not relevant
1521	RodrAaguez MJ, Camargo DM, Concha SC, Atorres E. Bullying and Health-Related Quality of Life in Colombian children and adolescents. Quality of Life Research. 2020;29(SUPPL 1):S184.	Not relevant
1522	Rodriguez VJ, Zegarac M, La Barrie DL, Parrish MS, Matseke G, Peltzer K, et al. Validation of the Bayley Infant Neurodevelopmental Screener among HIV-Exposed Infants in Rural South Africa. Journal of Acquired Immune Deficiency Syndromes. 2020;85(4):507-16.	Not relevant
1523	Sabin LL, Nguyen VC, Harvey K, Bonawitz R, Hai LT, Van Lam N, et al. Challenges to antiretroviral therapy adherence and coping strategies to overcome them: Qualitative investigations of adolescents living with hiv, their caregivers, and clinicians in Vietnam. Open AIDS Journal. 2020;14(1):114-26.	Not relevant
1524	Sahithya BR, Raman V. Sociodemographic correlates of anxiety disorders in children: A cross-sectional study in an indian outpatient setting. Journal of Indian Association for Child and Adolescent Mental Health. 2020;16(3):116-38.	Not relevant
1525	Sales J, Brown J, Goedken P, Hatfield-Timajchy K, Kourtis A, Kottke M. 287. Association Between Interpersonal Violence and Dual Protection Use Among Adolescent Females in Atlanta: Implications for Abuse Screening and Expanding Dual Protection Messages to Include PREP/PEP. J Adolesc Health. 2020;66(2 Supplement):S144-S5.	Not relevant
1526	Salvy SJ, Ruelas V, Majidi S, Thomas A, Ashwal G, Reid M, et al. Team clinic: Expansion of a multidisciplinary care model for adolescents with type 1 diabetes. Contemp Clin Trials. 2020;95 (no pagination).	Not relevant
1527	Scorza P, Monk C, Lee S, Feng T, Berry OO, Werner E. Preventing maternal mental health disorders in the context of poverty: pilot efficacy of a dyadic intervention. American Journal of Obstetrics and Gynecology MFM. 2020;2(4) (no pagination).	Not relevant
1528	Selvaraj V, Vanitha J, Dhanaraj FM, Sekar P, Babu AR. Impact of yoga and exercises on polycystic ovarian syndrome risk among adolescent schoolgirls in South India. Health Science Reports. 2020;3(4) (no pagination).	Not relevant
1529	Setoodeh S, Khorsand M, Takhshid MA. The effects of iron overload, insulin resistance and oxidative stress on metabolic disorders in patients with beta- thalassemia major. Journal of Diabetes and Metabolic Disorders. 2020;19(2):767-74.	Not relevant
1530	Shabahang R. Cognitive behavioural intervention for health anxiety, somatosensory amplification, and depression in coronavirus disease 2019 anxiety: an interventional study in Iran. Psychiatria i Psychologia Kliniczna. 2020;20(2):87-93.	Not relevant
1531	Shattuck D, Williams S, Lee Hall J, Ramos M, Green A, Willging C. 170. Reducing Health Disparities and Risks for Sexual and Gender Minority Youth: A Coaching Model for Successful Implementation of School-Based Interventions. J Adolesc Health. 2020;66(2 Supplement):S86-S7.	Not relevant
1532	Singh AK, Verma K, Sharma V. Eliciting drug abuse status in the fast-urbanizing Solan district of Himachal Pradesh, India, 2019. BMC Proceedings Conference: 1st Field Epidemiology Training Programs India Conference, FETP ICON. 2020;15(SUPPL 11).	Not relevant
1533	Soliman ES, Alsarrani R, Almarri R, Alshehri A, Alharbi A, Albogami M. Effectiveness of short term awareness program to decrease public stigma toward psychiatric disorder among college students. European Psychiatry. 2020;63(Supplement 1):S201.	Not relevant
1534	Steinhardt LC, Richie TL, Yego R, Akach D, Hamel MJ, Gutman JR, et al. Safety, tolerability, and immunogenicity of plasmodium falciparum sporozoite vaccine administered by direct venous inoculation to infants and young children: Findings from an age de-escalation, dose-escalation, double-blind, randomized controlled study in Western Kenya. Clinical Infectious Diseases. 2020;71(4):1063-71.	Not relevant
1535	Sylla M, Vogel AC, Bah AK, Tassiou NR, Barry SD, Djibo BA, et al. Prevalence, severity, and associations of depression in people with epilepsy in Guinea: A single-center study. Epilepsy and Behavior. 2020;113 (no pagination).	Not relevant
1536	Tanet A, Hubert-Barthelemy A, Clement MN, Soumille F, Crespin GC, Pellerin H, et al. Developmental and sequenced one-to-one educational intervention (DS1-EI) for autism spectrum disorder and intellectual disability: A two-year interim report of a randomized single-blind multicenter controlled trial. BMC Pediatr. 2020;20(1) (no pagination).	Not relevant
1537	Thomas S, Vigil E, Thomas T, Bellinger DC, Ramthal A, Kurpad AV, et al. Antenatal Depressive Symptoms and Neurodevelopment Outcomes in Children at 30 Months. A Study From South India. Frontiers in Psychiatry. 2020;11 (no pagination).	Not relevant
1538	Tostes AAM, De Freitas CSM, Soares AN. Depressive factors associated with breast cancer. Journal of Clinical Oncology Conference. 2020;38(15).	Not relevant
1539	Tsujimoto T, Kijima Y. Effects of conflict on child health: Evidence from the 1990-1994 Northern Mali Conflict. Health Economics (United Kingdom). 2020;29(11):1456-74.	Not relevant
1540	Tutar G, Isler Dalgic A, Duman O. Evaluation of the efficiency of the web-based epilepsy education program (WEEP) for youth with epilepsy and parents: A randomized controlled trial. Epilepsy and Behavior. 2020;111 (no pagination).	Not relevant
1541	Ustun G, Kucuk L. The effect of assertiveness training in schizophrenic patients on functional remission and assertiveness level. Perspectives in psychiatric care. 2020;56(2):297-307.	Not relevant
1542	Varghese G, John R, Manesh A, Karthik R, Abraham O. Clinical management of COVID-19. Indian Journal of Medical Research. 2020;151(5):401-10.	Not relevant
1543	Varma A, Aaby P, Thysen SM, Jensen AKG, Fisker AB. Reduction in short-term outpatient consultations after a campaign with measles vaccine in children aged 9-59 months: Substudy within a cluster-randomized trial. Journal of the Pediatric Infectious Diseases Society. 2020;9(5):535-43.	Not relevant
1544	Wang MQ, Hao Y, Wang RR, Guo H, He J, Wang ZR. Is being born in spring significantly associated with early-onset bipolar affective disorder? A case-control study. Chronobiology international. 2020;37(11):1644-9.	Not relevant
1545	Wen X, Lin Y, Liu Y, Starcevich K, Yuan F, Wang X, et al. A latent profile analysis of anxiety among junior high school students in less developed rural regions of China. International Journal of Environmental Research and Public Health. 2020;17(11):1-14.	Not relevant
1546	Xia W, Li WHC, Cai W, Song P, Zhou X, Lam KKW, et al. The effectiveness of a video-based smoking cessation intervention focusing on maternal and child health to help Chinese expectant fathers quit smoking: an open-label, single-blind, three-arm, randomised controlled trial. The Lancet. 2020;396(Supplement 1):S3.	Not relevant
1547	Xiu D, He L, Killikelly C, Maercker A. Prolonged Grief Disorder and Positive Affect Improved by Chinese Brush Painting Group in Bereaved Parents: A Pilot Study. Journal of social work in end-of-life & palliative care. 2020;16(2):116-32.	Not relevant
1548	Yang XH, Yu HJ, Liu MW, Zhang J, Tang BW, Yuan S, et al. The impact of a health education intervention on health behaviors and mental health among Chinese college students. Journal of American college health : J of ACH. 2020;68(6):587-92.	Not relevant
1549	Ye L, Qian Y, Meng S, Ye D, Rong C, Vandenhouten EE, et al. Subjective well-being of left-behind children: A cross-sectional study in a rural area of eastern China. Child and Adolescent Psychiatry and Mental Health. 2020;14(1) (no pagination).	Not relevant
1550	Yildirim G, Ertekin Pinar S, Ucuk S, Duran Aksoy O, Ersan EE. The effect of training given to parents with mentally disabled children on their life satisfaction self-stigma of seeking help depression and stress-coping styles. The International journal of social psychiatry. 2020;66(3):279-91.	Not relevant
1551	Young J, Nour NM, Macauley RC, Narang SK, Johnson-Agbakwu C. Diagnosis, management, and treatment of female genital mutilation or cutting in girls. Pediatrics. 2020;146(2) (no pagination).	Not relevant
1552	Yuksel A, Bahadir Yilmaz E. The effects of group mindfulness-based cognitive therapy in nursing students: A quasi-experimental study. Nurse Educ Today. 2020;85:104268.	Not relevant
1553	Zhang X, Han Z, Ba Z. Cyberbullying involvement and psychological distress among chinese adolescents: The moderating effects of family cohesion and school cohesion. International Journal of Environmental Research and Public Health. 2020;17(23):1-11.	Not relevant
1554	Zhang Y, An H, Xu L, Tao N. Relationship between depression, the family environment, and the coping styles of military recruits: A cross-section study. Medicine (Baltimore). 2020;99(38):e22027.	Not relevant
1555	Zheng B, Yu Y, Zhu X, Hu Z, Zhou W, Yin S, et al. Association between family functions and antenatal depression symptoms: A cross-sectional study among pregnant women in urban communities of Hengyang city, China. BMJ Open. 2020;10(8) (no pagination).	Not relevant
1556	Zheng X, Shen L, Jiang L, Shen X, Xu Y, Yu G, et al. Parent and Teacher Training Increases Medication Adherence for Primary School Children With Attention-Deficit/Hyperactivity Disorder. Front. 2020;8 (no pagination).	Not relevant
1557	Abdelmaksoud DS, El-Dakhakhny AM, Aboelela EM. Peer victimization and its effect on psychosocial health among children with thalassemia at zagazig university hospital. Latin American Journal of Pharmacy. 2021;40(8):1801-8.	Not relevant
1558	Abuhammad S, Hamaideh S. Seeking professional psychological help in international undergraduate nursing students based on gender: An experimental study. Annals of Medicine and Surgery. 2021;65 (no pagination).	Not relevant
1559	Adams RE, Hu Y, Figley CR, Urosevich TG, Hoffman SN, Kirchner HL, et al. Risk and protective factors associated with mental health among female military veterans: results from the veterans' health study. BMC Womens Health. 2021;21(1) (no pagination).	Not relevant
1560	Addila AE, Azale T, Gete YK, Yitayal M. Individual and community-level predictors of maternal alcohol consumption during pregnancy in Gondar town, Northwest Ethiopia: a multilevel logistic regression analysis. BMC Pregnancy and Childbirth. 2021;21(1) (no pagination).	Not relevant
1561	Adefolarin AO, Gershim A, Sola AO, Oye G. The effect of training and supervision on primary health care workers' competence to deliver maternal depression inclusive health education in Ibadan, Nigeria: a quasi-experimental study. BMC Health Serv Res. 2021;21(1):1286.	Not relevant
1562	Agathao BT, Cunha DB, Sichieri R, Lopes CS. The role of family meal frequency in common mental disorders in children and adolescents over eight months of follow-up. PLoS ONE. 2021;16(2 February) (no pagination).	Not relevant
1563	Agbede CO, Ekeanyanwu UC. An outcome of educational intervention on the menstrual hygiene practices among school girls in Ogun State, Nigeria: a quasi-experimental study. Pan African Medical Journal. 2021;40 (no pagination).	Not relevant
1564	Al-Husban N, Alnsour LN, El-adwan Z, Saleh NA, El-Zibdeh M. Impact of Pregnancy-Related Venous Thromboembolism on Quality of Patients' Lives. Clinical and Applied Thrombosis/Hemostasis. 2021;27(no pagination).	Not relevant
1565	Ali IA, Rabiee A, Kahn A, Amin S, Mahmood S. Impact of an online gastroenterology journal club: An effectiveness survey. American Journal of Gastroenterology. 2021;116(SUPPL):S601-S2.	Not relevant
1566	Almukhtar SH, Hassan JM, Abdulkareem YZ. The Impact of Maternal Obesity on Newborn and Maternal Health Status. Obesity and Metabolism. 2021;18(4):417-24.	Not relevant
1567	Anonymous. Erratum regarding missing Declaration of Competing Interest statements in previously published articles (International Journal of Nursing Sciences (2020) 7(3) (258-261), (S2352013220300910), (10.1016/j.ijnss.2020.06.010)). International Journal of Nursing Sciences. 2021;8(1):V.	Not relevant
1568	Apaydin U, Yildiz R, Yildiz A, Soysal Acar S, Gucuyener K, Elbasan B. Short term effect of SAFE early intervention approach in infants born preterm in Turkey: A randomised controlled single blinded study. Developmental Medicine and Child Neurology. 2021;63(SUPPL 3):72-3.	Not relevant
1569	Arezoo B, Alireza S, Hossein MV. Mental health literacy in Iranian adolescents. Pakistan Journal of Medical and Health Sciences. 2021;15(6):1551-6.	Not relevant
1570	Asagba RB, Agberotimi SF, Olaseni AO. Prevalence and psychological correlates of alcohol use among Nigerian university students. Journal of Substance Use. 2021;26(6):608-13.	Not relevant
1571	Asampong E, Ibrahim A, Sensoy-Bahar O, Kumbelim K, Yaro PB, McKay MM, et al. Adaptation and Implementation of the Multiple-Family Group Intervention in Ghana. Psychiatric services (Washington, DC). 2021:appips201900626.	Not relevant
1572	Atorkey P, Owiredua C. Clustering of multiple health risk behaviours and association with socio-demographic characteristics and psychological distress among adolescents in Ghana: A latent class analysis. SSM - Population Health. 2021;13 (no pagination).	Not relevant
1573	Azarmehr R, Shalchi B, Ahmadi E. Impulsive behavior as a mediator between childhood maltreatment and emotional disorders. Iranian Journal of Psychiatry and Behavioral Sciences. 2021;14(4) (no pagination).	Not relevant
1574	Baker-Henningham H, Bowers M, Francis T, Vera-Hernandez M, Walker SP. The Irie Classroom Toolbox, a universal violence-prevention teacher-training programme, in Jamaican preschools: a single-blind, cluster-randomised controlled trial. Lancet Glob Health. 2021;9(4):e456-e68.	Not relevant
1575	Beckmann J, Lang C, du Randt R, Gresse A, Long KZ, Ludyga S, et al. Prevalence of stunting and relationship between stunting and associated risk factors with academic achievement and cognitive function: A cross-sectional study with South African primary school children. International Journal of Environmental Research and Public Health. 2021;18(8) (no pagination).	Not relevant
1576	Berg JHM, Isacson M, Basnet O, Gurung R, Subedi K, Kc A, et al. Effect of Delayed Cord Clamping on Neurodevelopment at 3 Years: A Randomized Controlled Trial. Neonatology. 2021:1-7.	Not relevant
1577	Bollom JE, Gunnlaugsson G, Einarsdottir J, Balde A, Jandi Z, Boiro H. Narcotics engagement and criminality among schoolattending adolescents in Bissau, Guinea-Bissau: A crosssectional analysis. Tropical Medicine and International Health. 2021;26(SUPPL 1):179-80.	Not relevant
1578	Bonner CP, Carney T, Browne FA, Ndirangu JW, Howard BN, Wechsberg WM. Substance use and depressive and anxiety symptoms among out-of-school adolescent girls and young women in Cape Town, South Africa. South African Medical Journal. 2021;111(1):40-5.	Not relevant
1579	Brown JVE, Wilson CA, Ayre K, Robertson L, South E, Molyneaux E, et al. Antidepressant treatment for postnatal depression. Cochrane Database Syst Rev. 2021;2021(2) (no pagination).	Not relevant
1580	Buhari O, Ogunmodede AJ, Bolarinwa O, Adegunloye O, Adegoke A, Oguntayo R. Psychiatric morbidity among undergraduate students of university of Ilorin Kwara , state, Nigeria. European Psychiatry. 2021;64(Supplement 1):S121.	Not relevant
1581	Cavazos-Rehg P, Byansi W, Doroshenko C, Neilands TB, Anako N, Sensoy Bahar O, et al. Evaluating potential mediators for the impact of a family-based economic intervention (Suubi+Adherence) on the mental health of adolescents living with HIV in Uganda. Social Science and Medicine. 2021;280 (no pagination).	Not relevant
1582	Chen C, Ouyang Z, Duan C, Zhang S, Shang H, Zhang L, et al. Association of stress and functional gastrointestinal disorders in high school graduates. J Affect Disord. 2021;292:305-10.	Not relevant
1583	Chen J, Sang G, Zhang Y, Jiang A. Intervention effect of the integration model on negative emotions of adolescents during the outbreak of Corona Virus Disease 2019. Psychiatr. 2021;33(1):86-94.	Not relevant
1584	Chen X, Zhang S, Huang G, Xu Y, Li Q, Shi J, et al. Associations Between Child Maltreatment and Depressive Symptoms Among Chinese College Students: An Analysis of Sex Differences. Frontiers in Psychiatry. 2021;12 (no pagination).	Not relevant
1585	Chueluecha C, Deeprasertdamrong W, Sritipsukho P. Developing a cerebral palsy risk score for newborns. Journal of the Medical Association of Thailand. 2021;104(2):240-6.	Not relevant
1586	Cleminson J, McGuire W. Topical emollient for preventing infection in preterm infants. Cochrane Database Syst Rev. 2021;2021(5) (no pagination).	Not relevant
1587	Cohen F, Hermosilla S, Knox J, Agaba GS, Obalim G, Kajungu R, et al. Protocol for a caregiver psychosocial support intervention for populations affected by displacement in Uganda. BMC Public Health. 2021;21(1):932.	Not relevant
1588	Cohen JA, Benoit MB. Successful Strategies for Treating Traumatized Children in Challenging Circumstances. Journal of the American Academy of Child and Adolescent Psychiatry. 2021;60(10 Supplement):S312.	Not relevant
1589	Costa RPDO, Peixoto ALRP, Lucas CCA, Falcao DN, Farias JTDS, Viana LFP, et al. Profile of non-suicidal self-injury in adolescents: interface with impulsiveness and loneliness. Jornal de Pediatria. 2021;97(2):184-90.	Not relevant
1590	Cunha Paiva SP, Campos Nunes FF, Marinho Couto BRG, Trindade LP, Guimaraes Pereira LC, de Almeida TS, et al. Mindfulness-based intervention for college faculties and students in Brazil. Education for health (Abingdon, England). 2021;34(3):105-8.	Not relevant
1591	Dadras O, Nakayama T, Kihara M, Ono-Kihara M, Seyedalinaghi S, Dadras F. The prevalence and associated factors of adverse pregnancy outcomes among Afghan women in Iran; Findings from community-based survey. PLoS ONE. 2021;16(1 January 2021) (no pagination).	Not relevant
1592	Dalirirad H, Najafi T, Seyedfatemi N. Effect of an Educational Support Programme on Caregiver Burden Among the Family Members of Patients Undergoing Coronary Artery Bypass Graft Surgery. Sultan Qaboos University medical journal. 2021;21(2):e266-e74.	Not relevant
1593	Damanpak-Rizi M, Farnam F, Khodakhah P. Effect of cognitive-behavioral therapy on domestic violence and its consequences in transgender youth: a randomized clinical trial, parallel group study. BMC Psychiatry. 2021;21(1) (no pagination).	Not relevant
1594	Deepa Kameswari P, Gopal KM, Meganathan M. Web-based cross-sectional study on knowledge and perceptions about covid-19 in health care students. International Journal of Pharmaceutical Research. 2021;13(2):4440-7.	Not relevant
1595	Devries K, Balliet M, Thornhill K, Knight L, Procureur F, N'Djore YAB, et al. Can the 'Learn in peace, educate without violence' intervention in Cote D'Ivoire reduce teacher violence? Development of a theory of change and formative evaluation results. BMJ Open. 2021;11(11) (no pagination).	Not relevant
1596	Dilek TD, Boybay Z, Kologlu N, Tin O, Guler S, Saltik S. The impact of SARS-CoV2 on the anxiety levels of subjects and on the anxiety and depression levels of their parents. Multiple Sclerosis and Related Disorders. 2021;47 (no pagination).	Not relevant
1597	Ding X, Yao J. Peer education intervention on adolescents' anxiety, depression, and sleep disorder during the covid-19 pandemic. Psychiatr. 2021;32(3-4):527-35.	Not relevant
1598	Doaltabadi Z, Amiri-Farahani L, Hasanpoor-Azghady SB. Implementation of Virtual and Face-to-Face Childbirth Preparation Training for the Spouses of the Primiparous Women to Reduce the Fear of Childbirth, Improve the Pregnancy Experience, and Enhance Mother- And Father-Infant Attachment: Protocol for a Quasiexperimental Clinical Trial. Obstetrics and Gynecology International. 2021;2021 (no paginat…	Not relevant
1599	Dovel K, Kalande P, Udedi E, Temelkovska T, Hubbard J, Mbalanga C, et al. Integrated early childhood development services improve mothers' experiences with prevention of mother to child transmission (PMTCT) programs in Malawi: a qualitative study. BMC Health Serv Res. 2021;21(1):348.	Not relevant
1600	Dueweke AR, Orengo-Aguayo R, Stewart R. 35.3 Treating Child Trauma in a Lower-Middle Income Country: Implementation of Trauma-Focused Cbt in El Salvador. Journal of the American Academy of Child and Adolescent Psychiatry. 2021;60(10 Supplement):S313.	Not relevant
1601	El Fattah EAA. Low molecular weight heparin in pregnancies with persistently abnormal uterine artery Doppler, does it make a difference? A prospective proof of concept study. Clinical and Experimental Obstetrics and Gynecology. 2021;48(2):372-80.	Not relevant
1602	El Mokadem NM, Shokr EA, Salama AH, Abo Shereda HM, Radwan HA, Amer HM. Peer education intervention to promote drug abuse prevention among secondary schools students. NeuroQuantology. 2021;19(5):68-78.	Not relevant
1603	El-Khani A, Cartwright K, Maalouf W, Haar K, Zehra N, Cokamay-Yilmaz G, et al. Enhancing teaching recovery techniques (Trt) with parenting skills: Rct of trt + parenting with trauma-affected syrian refugees in lebanon utilising remote training with implications for insecure contexts and covid-19. International Journal of Environmental Research and Public Health. 2021;18(16) (no pagination).	Not relevant
1604	Elfarargy MS, Badr M, El-Tabaa EF. Zinc supplementation in neonatal bronchopulmonary dysplasia: Is it beneficial? Current Pediatric Research. 2021;25(7):652-6.	Not relevant
1605	Elsharkawy NB, Mohamed SM, Awad MH, Ouda MMA. Effect of happiness counseling on depression, anxiety, and stress in women with recurrent miscarriage. Int J Women Health. 2021;13:287-95.	Not relevant
1606	Eyuboglu G, Gocmen Baykara Z, Caliskan N, Eyikara E, Dogan N, Aydogan S, et al. Effect of music therapy on nursing students' first objective structured clinical exams, anxiety levels and vital signs: A randomized controlled study. Nurse Educ Today. 2021;97:104687.	Not relevant
1607	Fageer MNA, Hussein MD, Fagiri MNA, Osman M. Randomized controlled trial on the effect of weekly iron/folic acid supplementation on anemia and school performance among school children in Rural Sudan. Archives of Disease in Childhood. 2021;106(SUPPL 1):A288.	Not relevant
1608	Feeny S, Posso A, Skali A, Jyotishi A, Nath S, Viswanathan PK. Child labor and psychosocial wellbeing: Findings from India. Health Economics (United Kingdom). 2021;30(4):876-902.	Not relevant
1609	Fernandes G, Fernandes M, Vaidya N, De Souza P, Plotnikova E, Geddes R, et al. Prevalence of child maltreatment in India and its association with gender, urbanisation and policy: A rapid review and meta-analysis protocol. BMJ Open. 2021;11(8) (no pagination).	Not relevant
1610	Ghorbanpour M, Arefi F, Haghparast A, Asadinejad H, Akhondzadeh GB. The effect of "friends" program training on the loneliness of 8-18 years old children with thalassemia major in golestan province of Iran. Indian Journal of Forensic Medicine and Toxicology. 2021;15(3):3567-72.	Not relevant
1611	Govindasamy K, Jacob I, Solomon RM, Darlong J. Burden of depression and anxiety among leprosy affected and associated factors-A cross sectional study from India. PLoS neglected tropical diseases. 2021;15(1):e0009030.	Not relevant
1612	Guo F, Yi M, Sun L, Luo T, Han R, Zheng L, et al. A novel model to predict mental distress among medical graduate students in China. BMC Psychiatry. 2021;21(1) (no pagination).	Not relevant
1613	Haar K, El-Khani A, Mostashari G, Hafezi M, Malek A, Maalouf W. Impact of a brief family skills training programme ("strong families") on parenting skills, child psychosocial functioning, and resilience in iran: A multisite controlled trial. International Journal of Environmental Research and Public Health. 2021;18(21) (no pagination).	Not relevant
1614	Hamdani SU, Huma ZE, Suleman N, Akhtar P, Nazir H, Masood A, et al. Effectiveness of a technology-assisted, family volunteers delivered, brief, multicomponent parents' skills training intervention for children with developmental disorders in rural Pakistan: a cluster randomized controlled trial. Int. 2021;15(1) (no pagination).	Not relevant
1615	Harling G, Bountogo M, Sie A, Barnighausen T, Lindstrom DP. Nonverbal Response Cards Reduce Socially Desirable Reporting of Violence Among Adolescents in Rural Burkina Faso: A Randomized Controlled Trial. J Adolesc Health. 2021;68(5):914-21.	Not relevant
1616	Hemyari C, Zomorodian K, Shojaee M, Sahraian A, Dolatshahi B. The effect of personality traits on cognitive behavioral therapy outcomes in student pharmacists with rat phobia: A randomized clinical trial. Iranian Journal of Medical Sciences. 2021;46(1):23-31.	Not relevant
1617	Homs C, Berruezo P, Segun G, Estrada L, de Bont J, Riera-Romani J, et al. Family-based intervention to prevent childhood obesity among school-age children of low socioeconomic status: study protocol of the FIVALIN project. BMC Pediatr. 2021;21(1) (no pagination).	Not relevant
1618	Hosaka K, Mmbaga BT, Shayo A, Gallis JA, Turner EL, O'Donnell KE, et al. A Group-based Mental Health Intervention for Youth Living with HIV in Northern Tanzania: Secondary Analyses of a Pilot Trial. Pediatrics Conference: National Conference and Exhibition Meeting of the American Academy of Pediatrics, AAP. 2021;149(no pagination).	Not relevant
1619	Hosaka KRJ, Mmbaga BT, Gallis JA, Dow DE. Feasibility and acceptability of a peer youth led curriculum to improve HIV knowledge in Northern Tanzania: resilience and intervention experience from the perspective of peer leaders. BMC Public Health. 2021;21(1):1925.	Not relevant
1620	Huang J, Zhong Z, Zhang H, Li L. Cyberbullying in social media and online games among chinese college students and its associated factors. International Journal of Environmental Research and Public Health. 2021;18(9) (no pagination).	Not relevant
1621	Izadpanah A, Sheikhi F, Pourblouch O, Bameri F, Kalkali S. The effect of family-centered empowerment model (Fcem) on improving family functioning of children diagnosed with glucose-6-phosphate dehydrogenase (g6pd) deficiency. Indian Journal of Forensic Medicine and Toxicology. 2021;15(2):4092-102.	Not relevant
1622	Jaafari Z, Farhadi A, Lari FA, Mousavi FS, Moltafet H, Dashti E, et al. Prevalence of depression in iranian college students: A systematic review and meta-analysis. Iranian Journal of Psychiatry and Behavioral Sciences. 2021;15(1) (no pagination).	Not relevant
1623	Jaisoorya TS, Ganjekar S, Menon PG, Nair BS, Rani A, Thennarassu K. Tobacco use among college students in Kerala, India. Indian Journal of Medical Research. 2021;154(3):527-32.	Not relevant
1624	Jatta JW, Baru A, Fawole OI, Ojengbede OA. Intimate partner violence among pregnant women attending antenatal care services in the rural Gambia. PLoS ONE. 2021;16(8 August) (no pagination).	Not relevant
1625	Jeong JY, Kim DH. Gender differences in the prevalence of and factors related to non-suicidal self-injury among middle and high school students in south korea. International Journal of Environmental Research and Public Health. 2021;18(11) (no pagination).	Not relevant
1626	Jiang S, Liang Z. Mediator of school belongingness and moderator of migration status in the relationship between peer victimization and depression among Chinese children: A multi-group structural equation modeling approach. J Affect Disord. 2021;278 (no pagination).	Not relevant
1627	Jomar RT, Fonseca VADO, Ramos DDO. Effects of sexual orientation-based bullying on feelings of loneliness and sleeping difficulty among Brazilian middle school students. Jornal de Pediatria. 2021;97(2):233-41.	Not relevant
1628	Jurisic A, Jurisic Z, Lefkou E, Girardi G. Pravastatin plus L-arginine prevents adverse pregnancy outcomes in women with uteroplacental vascular dysfunction. Vascular Pharmacology. 2021;137 (no pagination).	Not relevant
1629	Kabasakal E, Emiroglu ON. The effect of rational-emotive education on irrational thinking, subjective wellbeing and self-efficacy of typically developing students and social acceptance of disabled students. Child: care, health and development. 2021;47(4):411-21.	Not relevant
1630	Kabiri G, Ziaei T, Rezaei aval M, Vakili MA. The effect of group counseling based on self-awareness skill on sexual risk-taking among girl students in Gorgan, Iran: A randomized trial. International Journal of Adolescent Medicine and Health. 2021;31(5) (no pagination).	Not relevant
1631	Kachingwe M, Chikowe I, van der Haar L, Dzabala N. Assessing the Impact of an Intervention Project by the Young women's Christian Association of Malawi on Psychosocial Well-Being of Adolescent Mothers and Their Children in Malawi. Front. 2021;9:585517.	Not relevant
1632	Kalayasiri R, Wainipitapong S. Training of psychiatry and mental health in a low- and middle-income country: Experience from Thailand before and after COVID-19 outbreak. Asia-Pacific Psychiatry. 2021;13(4) (no pagination).	Not relevant
1633	Kalra N, Hooker L, Reisenhofer S, Di Tanna GL, Garcia-Moreno C. Training healthcare providers to respond to intimate partner violence against women. Cochrane Database Syst Rev. 2021;2021(5) (no pagination).	Not relevant
1634	Karim MA, Chowdhury T, Jamal C, Sharmin F. Evaluation of Aprepitant as an Add-On Therapy for Prevention of Chemotherapy Induced Nausea and Vomiting in Children. Pediatric Blood and Cancer Conference: 53rd Annual Congress of the International Society of Paediatric Oncology, SIOP. 2021;68(SUPPL 5).	Not relevant
1635	Karim T, Muhit M, Jahan I, Galea C, Morgan C, Smithers-Sheedy H, et al. Outcome of community-based early intervention and rehabilitation for children with cerebral palsy in rural bangladesh: A quasi-experimental study. Brain Sciences. 2021;11(9) (no pagination).	Not relevant
1636	Kedir S, Lemnuro K, Yesse M, Abdella B, Muze M, Mustefa A, et al. Prevalence and factors associated with active trachoma among children 1-9 years of age in the catchment population of tora primary hospital, silte zone, southern ethiopia, 2020. Open Ophthalmology Journal. 2021;15(1):108-16.	Not relevant
1637	Khaki A, Sadeghi Habibabad A. Investigating the Effect of Religious and Islamic Teachings on the Calmness and Mental Health in Educational Spaces. Journal of religion and health. 2021;60(4):2632-45.	Not relevant
1638	Kim ES, Kim EK, Kim SY, Song IG, Jung YH, Shin SH, et al. Cognitive and Behavioral Outcomes of School-aged Children Born Extremely Preterm: a Korean Single-center Study with Long-term Follow-up. Journal of Korean medical science. 2021;36(39):e260.	Not relevant
1639	Kim SW, Kim JK, Jhon M, Lee HJ, Kim H, Kim JW, et al. Mindlink: A stigma-free youth-friendly community-based early-intervention centre in Korea. Early Interv Psychiatry. 2021;15(5):1389-94.	Not relevant
1640	Kluge S, Janssens U, Welte T, Weber-Carstens S, Schalte G, Salzberger B, et al. Recommendations for treatment of critically ill patients with COVID-19: Version 3 S1 guideline. Anaesthesist. 2021;70(Supplement 1):19-29.	Not relevant
1641	Le LKD, Esturas AC, Mihalopoulos C, Chiotelis O, Bucholc J, Chatterton ML, et al. Cost-effectiveness evidence of mental health prevention and promotion interventions: A systematic review of economic evaluationsAU. PLoS Medicine. 2021;18(5) (no pagination).	Not relevant
1642	Lee HA, Park B, Min J, Choi EJ, Kim UJ, Park HJ, et al. Cohort profile: The Ewha Birth and Growth Study. Epidemiology and Health. 2021;43 (no pagination).	Not relevant
1643	Leeper SC, Patel MD, Lahri S, Beja-Glasser A, Reddy P, Martin IBK, et al. Assault-injured youth in the emergency centres of Khayelitsha, South Africa: A prospective study of recidivism and mortality. African Journal of Emergency Medicine. 2021;11(4):379-84.	Not relevant
1644	Lemma A, Salelew E, Demilew D, Tasfaye W, Shumet S, Kerebih H. Alcohol use disorder and associated factors among University of Gondar undergraduate students: A cross-sectional study. Journal of Substance Abuse Treatment. 2021;129 (no pagination).	Not relevant
1645	Levy M, Duffy M, Pearson J, Akuno J, Oduong S, Yemaneberhan A, et al. Health and Social Outcomes of HIV-vulnerable and HIV-Positive Pregnant and Postpartum Adolescents and Infants Enrolled in a Home Visiting Team Program in Kenya. Tropical medicine & international health : TM & IH. 2021;04.	Not relevant
1646	Li W, Guo L, Zhang S, Wang W, Chen X, Li Q, et al. Association among emotional and behavioural problems, sexual minority status and suicidal behaviours in adolescents: A cross-sectional study from Guangdong Province in China. BMJ Open. 2021;11(9) (no pagination).	Not relevant
1647	Liu J, Glenn AL, Cui N, Raine A. Longitudinal bidirectional association between sleep and behavior problems at age 6 and 11 years. Sleep Medicine. 2021;83:290-8.	Not relevant
1648	Lubbers K, Dieleman GC, Hagenaar DA, Ten Hoopen LW, Legerstee JS, De Nijs PFA, et al. Autism symptoms in children and adolescents with fragile x, angelman syndrome, tuberous sclerosis complex and neurofibromatosis type 1: A cross-syndrome comparison. Journal of Intellectual Disability Research. 2021;65(9):806-7.	Not relevant
1649	Mafugu T. Assessment of high school learners' familiarity with nutrition education principles. European Journal of Clinical Nutrition. 2021;75(2):392-9.	Not relevant
1650	Mahapatra P, Sahoo KC, Desaraju S, Pati S. Coping with COVID-19 pandemic: reflections of older couples living alone in urban Odisha, India. Primary health care research & development. 2021;22:e64.	Not relevant
1651	McCrae CS, Mazurek MO, Curtis AF, Beversdorf DQ, Deroche CB, Golzy M, et al. Protocol for targeting insomnia in school-aged children with autism spectrum disorder without intellectual disability: A randomised control trial. BMJ Open. 2021;11(8) (no pagination).	Not relevant
1652	McKinney A, Weisblatt EJL, Hotson KL, Bilal Ahmed Z, Dias C, BenShalom D, et al. Overcoming hurdles to intervention studies with autistic children with profound communication difficulties and their families. Autism. 2021;25(6):1627-39.	Not relevant
1653	Mehndiratta MM, Gulhane M, Jabeen SA, Patten A, Dash A, Malhotra M. Efficacy and safety of adjunctive perampanel in patients with focal seizures or generalized tonic-clonic seizures: Post hoc analysis of Phase II and Phase III double-blind and open-label extension studies in India. Epilepsia Open. 2021;6(1):90-101.	Not relevant
1654	Mohammadi MR, Ahmadi N, Hooshyari Z, Khaleghi A, Rismanian Yazdi F, Mehrparvar AH. Prevalence, comorbidity, and predictors of obsessive-compulsive disorder in Iranian children and adolescents. J Psychiatr Res. 2021;141:192-8.	Not relevant
1655	Mokone S, Manafe M, Ncube L. Nutritional status of children attending early childhood development centres in Gauteng, North-West and Limpopo Province, South Africa. South African Journal of Clinical Nutrition. 2021;34(3):58.	Not relevant
1656	Morrison B, Vashishtha S, Singh B. A Critical Medico-Legal Analysis of Conversion Therapy in India. Fertility and Sterility. 2021;116(3 SUPPL):e260.	Not relevant
1657	Moya A, Serneels P, Desrosiers A, Reyes V, Torres MJ, Lieberman A. The COVID-19 pandemic and maternal mental health in a fragile and conflict-affected setting in Tumaco, Colombia: a cohort study. Lancet Glob Health. 2021;9(8):e1068-e76.	Not relevant
1658	Mulwa S, Chimoyi L, Agbla S, Osindo J, Wambiya EO, Gourlay A, et al. Impact of the DREAMS interventions on educational attainment among adolescent girls and young women: Causal analysis of a prospective cohort in urban Kenya. PLoS ONE. 2021;16(8 August) (no pagination).	Not relevant
1659	Mulwa S, Osindo J, Wambiya EO, Gourlay A, Birdthistle I, Ziraba A, et al. Impact of the DREAMS Partnership on educational attainment among adolescent girls and young women: Causal analysis of a prospective cohort in urban Kenya. J Int AIDS Soc. 2021;24(SUPPL 1):75.	Not relevant
1660	Mutluer T, Fatih P, Tayakisi E, Shabshog MKY, Capaci M, Yuruk D, et al. Psychopathology and Dissociation among Boarding School Students in Eastern Turkey. Journal of Child and Adolescent Trauma. 2021;14(2):201-7.	Not relevant
1661	Myers B, Browne FA, Carney T, Kline T, Bonner CP, Wechsberg WM. Article the association of recurrent and multiple types of abuse with adverse mental health, substance use, and sexual health outcomes among out-of-school adolescent girls and young women in cape town, south africa. International Journal of Environmental Research and Public Health. 2021;18(21) (no pagination).	Not relevant
1662	Naeraa AMH, Nielsen DS, Sodemann M. Patient-physician agreement among vulnerable ethnic minority patients in Denmark. Danish Medical Journal. 2021;68(11) (no pagination).	Not relevant
1663	Nagpal M, Khatri ML, Gupta A, Srivastava A, Garg S. Comparison of nitrous-oxide oxygen as inhalation agent, Midazolam, Ketamine alone and in combination as oral sedative agents for in-office paediatric patients- a randomised control trial. Journal of Clinical and Diagnostic Research. 2021;18(5):ZC38-ZC42.	Not relevant
1664	Naseri N, Nikfarid L, Nourian M, Abdolkhaleghi M. Effect of mindfulness-based stress reduction program on "coping behaviors" and "attachment" of mothers of neonates with congenital anomalies: A randomized clinical trial. Iranian Journal of Neonatology. 2021;12(3):85-95.	Not relevant
1665	Nivedita S, Singh KK, Tiwari AK, Jaiswal AK. A Cross Sectional Research Study on Vitamin C Deficiency and Oxidative Stress Levels in Children with Transfusion-Dependent Thalassemic Disorders. International Journal of Pharmaceutical and Clinical Research. 2021;13(4):377-82.	Not relevant
1666	Nowak-Szczepanska N, Gomula A, Chakraborty R, Koziel S. Nutritional and weight status of Indian mother-child dyads experienced by a natural disaster. Maternal and Child Nutrition. 2021;17(3) (no pagination).	Not relevant
1667	Obeid S, Al Karaki G, Haddad C, Sacre H, Soufia M, Hallit R, et al. Association between parental divorce and mental health outcomes among Lebanese adolescents: results of a national study. BMC Pediatr. 2021;21(1) (no pagination).	Not relevant
1668	Okoro RN, Biambo AA, Jamiu MO. Perceived stress and its predictors, stressors and coping strategies among undergraduate pharmacy students in northern Nigeria. Currents in Pharmacy Teaching and Learning. 2021;13(7):804-11.	Not relevant
1669	Ongur D. Considerations in Publishing a Psychiatric Randomized Clinical Trial with Kenyan Children. JAMA Psychiatry. 2021;78(8):837-8.	Not relevant
1670	Orengul AC, Goker H, Zorlu A, Gormez V, Soylu N. Peer Victimization in Preadolescent Children With ADHD in Turkey. J Interpers Violence. 2021;36(11-12):NP6624-NP42.	Not relevant
1671	Oyekunle OO, Bella-Awusah T, Ayede AI, Omigbodun OO, Ani CC. Effect of a brief supportive and educational intervention on the psychological well-being of mothers with babies in neonatal wards of a tertiary hospital in Ibadan, Nigeria. Journal of Tropical Pediatrics. 2021;67(2) (no pagination).	Not relevant
1672	Pal P, Mahour P, Arya A, Agrawal V. A study on theory of mind among adolescents with oppositional defiant disorder. Journal of Indian Association for Child and Adolescent Mental Health. 2021;17(4):115-32.	Not relevant
1673	Pal P, Yawongsa A, Bhusal TN, Bashyal R, Rukkwamsuk T. Knowledge, attitude, and practice about rabies prevention and control: A community survey in Nepal. Veterinary World. 2021;14(4):923-42.	Not relevant
1674	Patafio B, Miller P, Baldwin R, Taylor N, Hyder S. A systematic mapping review of interventions to improve adolescent mental health literacy, attitudes and behaviours. Early Interv Psychiatry. 2021;15(6):1470-501.	Not relevant
1675	Pianta MS, Kadia BM, Esong MB, Douanla CD, Ateudjieu J. Smartphone addiction and its association with common mental disorders among students attending the university of Dschang, West region, Cameroon. Tropical Medicine and International Health. 2021;26(SUPPL 1):191.	Not relevant
1676	Prado EL, Sebayang SK, Adawiyah SR, Alcock KJ, Ullman MT, Muadz H, et al. Maternal depression is the predominant persistent risk for child cognitive and social-emotional problems from early childhood to pre-adolescence: A longitudinal cohort study. Social Science and Medicine. 2021;289 (no pagination).	Not relevant
1677	Prata T, Calcides D, Vasconcelhos E, Carvalho A, De Melo E, Costa E. Prevalence of suicidal ideation among medical students at a university in Brazil. European Psychiatry. 2021;64(Supplement 1):S587.	Not relevant
1678	Prata T, Vasconcelhos E, Calcides D, Carvalho A, De Melo E, Costa E. Prevalence and associated factors of common mental disorders among medical students at a university in Brazil. European Psychiatry. 2021;64(Supplement 1):S369.	Not relevant
1679	Qin Z, Shi L, Xue Y, Lin H, Zhang J, Liang P, et al. Prevalence and Risk Factors Associated with Self-reported Psychological Distress among Children and Adolescents during the COVID-19 Pandemic in China. JAMA Network Open. 2021.	Not relevant
1680	Rabbani M, Haque MM, Das Dipal D, Zarif MII, Iqbal A, Schwichtenberg A, et al. An mCARE study on patterns of risk and resilience for children with ASD in Bangladesh. Sci. 2021;11(1):21342.	Not relevant
1681	Ramazani N, Mohsenzadeh H. The effect of pretreatment conditioning by mothers on dental behavior of children: A randomized clinical trial. Iranian Journal of Psychiatry and Behavioral Sciences. 2021;15(1) (no pagination).	Not relevant
1682	Ran L, Zhao N, Fan L, Zhou P, Zhang C, Yu C. Application of virtual reality on non-drug behavioral management of short-term dental procedure in children. Trials. 2021;22(1) (no pagination).	Not relevant
1683	Rayment-Jones H, Dalrymple K, Harris J, Harden A, Parslow E, Georgi T, et al. Project20: Does continuity of care and community-based antenatal care improve maternal and neonatal birth outcomes for women with social risk factors? A prospective, observational study. PLoS ONE. 2021;16(5 May) (no pagination).	Not relevant
1684	Ren S, Xi J, Ray A. Analysis of the correlation between students' self-compassion and external pressure under chronic stress response. Work (Reading, Mass). 2021;69(2):585-97.	Not relevant
1685	Ronen K, Choo EM, Wandika B, Udren JI, Osborn L, Kithao P, et al. Evaluation of a two-way SMS messaging strategy to reduce neonatal mortality: Rationale, design and methods of the Mobile WACh NEO randomised controlled trial in Kenya. BMJ Open. 2021;11(12) (no pagination).	Not relevant
1686	Rosen JG, Phiri L, Chibuye M, Namukonda ES, Mbizvo MT, Kayeyi N. Integrated psychosocial, economic strengthening, and clinical service-delivery to improve health and resilience of adolescents living with HIV and their caregivers: Findings from a prospective cohort study in Zambia. PLoS ONE. 2021;16(1 January) (no pagination).	Not relevant
1687	Saeedullah A, Khan MS, Andrews SC, Iqbal K, Ul-Haq Z, Qadir SA, et al. Nutritional status of adolescent afghan refugees living in Peshawar, Pakistan. Nutrients. 2021;13(9) (no pagination).	Not relevant
1688	Sarfika R, Effendi N, Malini H, Nurdin AE. Personal and perceived stigmas in adolescents toward peers with mental disorders in West Sumatra Indonesia. Open Access Macedonian Journal of Medical Sciences. 2021;Part E. 9:1010-6.	Not relevant
1689	Seboka BT, Hailegebreal S, Yehualashet DE, Gilano G, Kabthymer RH, Ewune HA, et al. Exploring spatial variations and determinants of dietary diversity among children in ethiopia: Spatial and multilevel analysis using edhs (2011-2016). Journal of Multidisciplinary Healthcare. 2021;14:2633-50.	Not relevant
1690	Setiawati Y, Hartanti DT, Husada D, Irwanto I, Ardani IGAI, Nazmuddin M. Relationship between Paternal and Maternal Parenting Style with Internet Addiction Level of Adolescents. Iranian Journal of Psychiatry. 2021;16(4):438-43.	Not relevant
1691	Sharma E, Jacob P, Dharmendra A, Reddy YCJ, Seshadri SP, Girimaji SC, et al. Preschool-onset OCD: A review of literature and clinical experience. Bulletin of the Menninger Clinic. 2021;85(3):298-315.	Not relevant
1692	She X, Tong L, Wang H, Lan L, Wang M, Abbey C, et al. Planting Seeds for Resilience-a Pilot Mindfulness Program in Migrant Chinese Children. Pediatrics Conference: National Conference and Exhibition Meeting of the American Academy of Pediatrics, AAP. 2021;149(no pagination).	Excluded; Full text not retrieved
1693	Shearer J, Kalyani M, Mangelis A, de Silva D, de Silva P, Wijesuriya M, et al. Cost-Effectiveness of Peer-Educator-Delivered Lifestyle Modification for Type 2 Diabetes Prevention in a Young Healthy Population in Sri Lanka: A Trial-Based Economic Evaluation and Economic Model. PharmacoEconomics - Open. 2021;5(4):693-700.	Not relevant
1694	Sinha AP, Verma PK, Prasad R. Anatomical Variations of Origin of the Coronary Arteries: A Cadaveric Study. International Journal of Pharmaceutical and Clinical Research. 2021;13(6):491-5.	Not relevant
1695	Sit HF, Hong IW, Burchert S, Sou EKL, Wong M, Chen W, et al. A Feasibility Study of the WHO Digital Mental Health Intervention Step-by-Step to Address Depression Among Chinese Young Adults. Frontiers in Psychiatry. 2021;12 (no pagination).	Not relevant
1696	Soto-Martinez ME. Clinical adaptations post COVID-19 in LMICs. Pediatric Pulmonology. 2021;56(SUPPL 2):S29-S31.	Not relevant
1697	Stiles DA, Alaraudanjoki E, Wilkinson LR, Ritchie KL, Brown KA. Researching the Effectiveness of Tree of Life: an Imbeleko Approach to Counseling Refugee Youth. Journal of Child and Adolescent Trauma. 2021;14(1):123-39.	Not relevant
1698	Stochero L, Da Silva C, Lima-Setta F, Camacho K, Jacques M, Pacheco D, et al. The icu diary's impact in a pediatric intensive care unit: An experience report. Pediatric Critical Care Medicine. 2021;22(SUPPL 1):347-8.	Not relevant
1699	Suhaimi NF, Jalaludin J, Abu Bakar S. The influence of traffic-related air pollution (Trap) in primary schools and residential proximity to traffic sources on histone h3 level in selected malaysian children. International Journal of Environmental Research and Public Health. 2021;18(15) (no pagination).	Not relevant
1700	Sun T, Tang Q, Liu D, Zhao L, Wang F, Xie H. Mental health literacy about depression among rural left-behind children in China: a comparative and cross-sectional study. Journal of Mental Health. 2021;30(2):263-70.	Not relevant
1701	Sun YJ, Xu LZ, Ma ZH, Yang YL, Yin TN, Gong XY, et al. Health-related risky behaviors and their risk factors in adolescents with high-functioning autism. World Journal of Clinical Cases. 2021;9(22):6329-42.	Not relevant
1702	Taib N, Arinell H, Ahmad A, Ramklint M. Street working children in kurdistan region of Iraq; Mental health and traumatization. European Psychiatry. 2021;64(Supplement 1):S636-S7.	Not relevant
1703	Talwar V, Talwar G. Abstract #974467: Prevalence of Disturbed Eating Behaviours In Subjects with T2DM in the Indian State of Punjab. Endocrine Practice. 2021;27(6 Supplement):S25.	Not relevant
1704	Tao J, He K, Xu J. The mediating effect of self-compassion on the relationship between childhood maltreatment and depression. J Affect Disord. 2021;291:288-93.	Not relevant
1705	Tergesen CL, Gurung D, Dhungana S, Risal A, Basel P, Tamrakar D, et al. Impact of service user video presentations on explicit and implicit stigma toward mental illness among medical students in nepal: A randomized controlled trial. International Journal of Environmental Research and Public Health. 2021;18(4):1-23.	Not relevant
1706	Tinago CB, Frongillo EA, Warren AM, Chitiyo V, Cifarelli AK, Fyalkowski S, et al. Development and assessment of feasibility of a community-based peer support intervention to mitigate social isolation and stigma of adolescent motherhood in Harare, Zimbabwe. Pilot and Feasibility Studies. 2021;7(1) (no pagination).	Not relevant
1707	Tombokan M, Laubo N, Rahman, Van Gobel H, Ardi M. The effect of emotional intelligence education on the prevention of adolescent delinquency in Indonesia. Indian Journal of Forensic Medicine and Toxicology. 2021;15(3):3547-53.	Not relevant
1708	Topba Selcuki NF, Cakmak K, Yilmaz S, Ozdemir I, Oral E. Evaluating the relationship between endoplasmic reticulum stress and recurrent pregnancy loss in a young population cohort. Hum Reprod. 2021;36(SUPPL 1):i328-i9.	Not relevant
1709	Torres-Vitolas CA, Dhanani N, Fleming FM. Factors affecting the uptake of preventive chemotherapy treatment for schistosomiasis in sub-saharan africa: A systematic review. PLoS Neglected Tropical Diseases. 2021;15(1):1-33.	Not relevant
1710	Tsai W, Lee CS, Monte V. Comparing the effects of emotional disclosure and peer helping writing on psychological distress among Chinese international students: The moderating role of rumination. Journal of clinical psychology. 2021;77(7):1556-72.	Excluded; Not in age range
1711	Ugwoke EO, Edeh NI, Abanyam EF, Azubuike RN, Agbo SU, Madu MA, et al. Effects of rational emotive psychotherapy consort on business education students' perception about image of technical vocational education and training in South-East Nigeria. Medicine (United States). 2021;100(32):E26758.	Not relevant
1712	Vuyyuru C, Rangari R, Singaraju G, Pottem N. Dental diseases and factors defining utilization of dental care services among rural children aged 12 years in Nellore District, Andhra Pradesh: A community-based study. Journal of Pharmacy and Bioallied Sciences. 2021;13(6 Supplement 2):S1422-S7.	Not relevant
1713	Waly WR, Ismail MAGM, Abu-Sarea EY, Abd El Wahab WM. Intestinal parasitic infections and associated risk factors in diabetic patients: a case-control study. Journal of Parasitic Diseases. 2021;45(4):1106-13.	Not relevant
1714	Wasil AR, Osborn TL, Weisz JR, Derubeis RJ. Online single-session interventions for Kenyan adolescents: Study protocol for a comparative effectiveness randomised controlled trial. General Psychiatry. 2021;34(3) (no pagination).	Not relevant
1715	Wu F, Lin W, Liu P, Zhang M, Huang S, Chen C, et al. Prevalence and contributory factors of anxiety and depression among pregnant women in the post-pandemic era of COVID-19 in Shenzhen, China. J Affect Disord. 2021;291:243-51.	Not relevant
1716	Wu R, Wang W, Li W, Zhao M, Dewaele A, Zhang WH, et al. Sexual orientation and sleep problem among Chinese college students: Mediating roles of interpersonal problems and depressive symptoms. J Affect Disord. 2021;295:569-77.	Not relevant
1717	Yeon PS, Jeon JY, Jung MS, Min GM, Kim GY, Han KM, et al. Effect of forest therapy on depression and anxiety: A systematic review and meta-analysis. International Journal of Environmental Research and Public Health. 2021;18(23) (no pagination).	Not relevant
1718	Yoon S, An S, Noh DH, Tuan LT, Lee J. Effects of health education on adolescents' non-cognitive skills, life satisfaction and aspirations, and health-related quality of life: A cluster-randomized controlled trial in Vietnam. PLoS ONE. 2021;16(12 December) (no pagination).	Excluded; Not depression or anxiety
1719	Zhang J, Zhou Z, Zhang W. Intervention effect of research-based psychological counseling on adolescents mental health during the covid-19 epidemic. Psychiatr. 2021;33(2):209-16.	Excluded; Not school-based
1720	Zhao Q, He H, Gu H, Zhao J, Chi P, Li X. Facial expression processing of children orphaned by parental hiv/aids: A cross-sectional erp study with rapid serial visual presentation. International Journal of Environmental Research and Public Health. 2021;18(19) (no pagination).	Not relevant
1721	Zhu W, Sun J, He J, Zhang W, Shi M. A Randomized Controlled Study of Caudal Dexmedetomidine for the Prevention of Postoperative Agitation in Children Undergoing Urethroplasty. Front. 2021;9 (no pagination).	Not relevant
1722	Zulaika G, Nyothach E, van Eijk AM, Obor D, Mason L, Wang D, et al. Factors associated with the prevalence of HIV, HSV-2, pregnancy, and reported sexual activity among adolescent girls in rural western Kenya: A cross-sectional analysis of baseline data in a cluster randomized controlled trial. PLoS Medicine. 2021;18(9) (no pagination).	Not relevant
1723	Afifi R, Maazouzi C, Zamd M, Mtioui N, Elkhayat SS, Medkouri G, et al. Psychological Impact of Covid-19 in Hemodialysis Patients. Nephrology Dialysis Transplantation. 2022;37(SUPPL 3):i594.	Not relevant
1724	Akash MSH, Qader A, Rehman K. Insulin resistance susceptibility is associated with BPA exposure. Metabolism: Clinical and Experimental. 2022;Conference: 19h Annual World Congress on Insulin Resistance Diabetes & Cardiovascular Disease. Los Angeles United States. 128(Supplement) (no pagination).	Not relevant
1725	Al-Kaseer EA. Generalized anxiety disorder among preschool children in baghdad, iraq. Indian Journal of Public Health Research and Development. 2022;13(1):143-8.	Not relevant
1726	Alafifi R, Maazouzi C, Chaanoun K, Elkhayat SS, Mtioui N, Zamd M, et al. POS-922 Psychological Impact of Covid 19 in Hemodialysis Patients. Kidney International Reports. 2022;7(2 Supplement):S402.	Not relevant
1727	Ali AA, Sadqani S, Ayoub N, Mushtaq N, Belgaumi A, Fadoo Z, et al. An Audit of Cardiac Surveillance Practices in Pediatric Oncology Patients for Early Identification of Anthracycline Associated Cardiotoxicity - a Pilot Study. Pediatric Blood and Cancer. 2022;69(Supplement 5):S477.	Not relevant
1728	AlZaben M, Al Adwan F. The Effectiveness of a Counselling Program in Reducing the Death Anxiety and Improving Self-Efficacy Among a Sample of Female Middle-Aged Teachers Recovered from COVID-19 Virus. Omega. 2022:302228221086704.	Not relevant
1729	Alzaghoul AF, McKinlay AR, Archer M. Post-traumatic stress disorder interventions for children and adolescents affected by war in low- and middle-income countries in the Middle East: systematic review. BJPsych Open. 2022;8(5) (no pagination).	Not relevant
1730	Amin R, Nazir T, Margoob MA, Dar MM. Psychological intervention in Pandemic Related Pregnancy Stress among women pregnant during COVID-19: An Experience from South Kashmir, India. Indian J Psychiatry. 2022;64(SUPPL 3):S592-S3.	Not relevant
1731	Anand A, Rain M, Puri GD, Bhalla A, Avti P, Subramaniam B, et al. Efficacy of Yoga-Based Breathing Intervention in Covid-19 Positive, Post-Covid and Health Care Workers: A Randomized Clinical Trial. Psychosomatic Medicine. 2022;84(5):A7.	Not relevant
1732	Anonymous. ANCIPS 2022 - Symposium on Research on Youth mental health in SCARF. Indian J Psychiatry. 2022;64(SUPPL 3):S644-S5.	Not relevant
[truncated: 1,028 more rows]
