# Supplementary material for: School-based interventions to prevent anxiety and depression in children and adolescents in low- and middle-income countries: A systematic review
Source: PLoS One. 2025 Apr 30;20(4):e0316825. doi: 10.1371/journal.pone.0316825 (PMC12043155; doi:10.1371/journal.pone.0316825)
Supplement: S2 Table — (XLSX) [file pone.0316825.s005.xlsx]

## Sheet: Table 1
Name of data extractors and date of extraction: Sharone Zhameden Dieu Yin, 15 August 2023
Checked by: Masuma Pervin Mishu,20 August 2023
Authors	Year of publication	Study design	Target Condition	Country	Study Setting	Age range	Sample size	Gender	Prevention type	Program name	Mode of delivery	Program format	Program content	Control	Delivered by	No. of sessions	Duration of sessions
Desan et al.	2021	Cluster RCT (Pilot)	Depression	China	Secondary	1st year of high school (equivalent to US grade 10). The intervention and control groups did not differ significantly in age (15.340.57 +/- vs. 15.31+/- 0.54 years, mean +/- standard deviation).	580 students (288 intervention subjects, 292 control subjects)	Mixed	Universal	Curriculum based on positive psychology	F2F	Group	Psycho-education	UC - traditional psychology curriculum	Teachers	18	40 minutes. 720 minutes
Rivero et al.	2020	Individual RCT (Pilot)	Anxiety	Brazil	Pre-school	4 to 6	43 children with an allocation ratio of 1:1 between groups (Intervention Group [IG], N = 21; Control Group [CG], N = 22)	Mixed	Universal	FunFRIENDS program	F2F	Group	CBT	WL	Psychologists	14	90 to 120 minutes. 1260 to 1680 minutes
Maalouf et al.	2020	Cluster RCT	Anxiety and Depression	Lebanon	Secondary	11 to 13	280 students, 10 schools (5 intervention and 5 control)	Mixed	Universal	My FRIENDS Youth program	F2F	Group	CBT	WL	Facilitators and co-facilitators who were members of the re-search team; these facilitators and co-facilitators were all native Arabic speakers and were mental health professionals or trainees (i.e., master’s students in psychology, clinical psychologists, psychiatry residents, and post-doctoral research fellows).	10	45-50 minutes. 500 minutes
Osborn et al.	2020	Individual RCT	Anxiety and Depression	Kenya	Secondary	13 to 18	103 students	Mixed	Universal	Shamiri-Digital	MM - Multimedia	Group	Psycho-education (Growth Mindset, Gratitude and Value Affirmation)/"Wise intervention"/Self-help - stigma-reducing positive psychological content	AC- an active, digital study-skills control group	Student researchers and students from Kenyan universities	1	90 minutes
Ab Ghaffar et al.	2019	Cluster RCT	Anxiety	Malaysia	Primary	10 to 11	461 students	Mixed	Universal	No name	F2F	Group	CBT (Information-motivation-behavioural (IMB)-based prevention program, Stimulus response theory)	WL - control schools attend usual extra-co-curriculum classes and offered the same program after the study was completed	Research assistants	4	60 minutes. 240 minutes.
Singhal et al.	2018	Cluster RCT	Depression	India	Secondary	13 to 18	120 students, 2 schools, 65 intervention and 55 control	Mixed	Indicated - sub-clinical depression (within the range 14-24 on CDI)	Coping Skills Program	F2F	Groups	CBT	AC - single interactive psycho-educatory session, 40 to 45 minutes in 10 groups of 4 to 8 students each	Researchers	8	NA

## Sheet: Table 2
Authors	Duration of follow-up	Outcome measures	Baseline and follow-up results		Overall results	Eligibility to be included in the review
			Intervention	Control
Desan et al.	Immediately post-intervention [Cohort 1: February to June, Cohort 2: September to April]	Self-reported. Center for Epidemiological Studies Depression Scale (CES-D)	(Mean+/-SD) Baseline: 8.151+/-4.656 Follow-up: 9.218+/-4.961	Baseline: 8.380+/-4.709 Follow-up: 10.106+/-4.822	Intervention effect: Mean+/- SE=-0.725+/-0.436, p>0.05, 95% CI [-1.582, 0.1331]. There was a negative intervention effect on CES-D (not statistically significant): Since this is a measure of negative affect, this represents improved (less depressed) scores associated with the intervention.	Eligible
Rivero et al.	One month (T1) and three months (T2) after the inter-vention.	Parents-reported. The Preschool Anxiety Scale (PAS).	ITT1 (M (SD)) Baseline: 41.04 (15.65) Follow-up at one month: 36.61 (15.37) Follow-up at three months: 31.95 (16.32) ITT2 Baseline: 41.04, 15.65 (M, SD) Follow-up at one month: 36.46 (15.25) Follow-up at three months: 29.66 (11.37)	ITT1 Baseline: 36.86 (13.76) Follow-up at one month: 33.27 (11.73) Follow-up at three months: 29.77 (10.13) ITT2 Baseline: 36.86, 13.76 Follow-up at one month: 33.57 (10.32) Follow-up at three months: 29.86 (7.60)	ITT1: F=0.14, p=0.86, effect=0.00 ITT2: F=0.70, p=0.47, effect=0.01 When data were assessed from the ITT-1 pro-tocol (Table 2), a reduction in separation anxiety levels and overall scores in both groups was ob-served for the PAS instrument, but without statis-tical significance. About the ITT-2 protocol (Table 3), the par-ticipants in the IG group also presented a more significant decrease in soc…	Eligible
Maalouf et al.	Immediately post-intervention (at 3 months)	Self-reported. Scale for Childhood Anxiety and Related Disorders (SCARED) and Mood and Feelings Questionnaire (MFQ)	SCARED (M) Baseline: 31.34 Follow-up: 23.16 MFQ Baseline: 18.46 Follow-up: 10.66	SCARED Baseline: 26.24 Follow-up: 19.66 MFQ Baseline: 14.13 Follow-up: 9.36	MFQ: Significant time*group effect, p=0.039 SCARED: Non-significant time*group effect, p=0.709 In the overall sample, there was a significant effect of time for the total SCARED score, and the total MFQ score (p< 0.001 for each) (Table 2). The impact of the intervention was observed via a significant time × group effect for the MFQ for depressive symptoms (p= 0.039) scores indicating that being i…	Eligible
Osborn et al.	Two weeks	Self-reported. PHQ-8 = Patient Health Questionnaire–8; GAD-7 = Generalized Anxiety Disorder Screener–7	PHQ-8 (M (SD)) Baseline: 10.60 (5.37) Follow-up: 8.35 (4.69) GAD-7 Baseline: 8.98 (5.12) Follow-up: 7.92 (4.48)	PHQ-8 Baseline: 9.68 (4.75) (M (SD)) Follow-up: 10.00 (4.65) GAD-7 Baseline: 8.74 (5.30) Follow-up: 9.00 (4.45)	PHQ-8: d=0.50, 95% CI [0.00, 1.60], Significant time*condition, p=0.028 GAD-7: d=0.29, 95% CI [0.20, 0.79], Non-significant time*condition, p=0.280 Intervention effects on adolescent depressive symptoms: The significant Time Condition interaction indicated that ado-lescents in the Shamiri-Digital intervention experienced largerdeclines in depressive symptoms from baseline to 2-weekfollow-up than …	Eligible
Ab Ghaffar et al.	Post-intervention (immediately after program completion) and three months post-intervention.	Self-reported. The short version of the Revised Child Anxiety and Depression Scale (RCADS 25).	(M (SD)) Baseline: 14.14 (6.194) Follow-up immediately post-intervention : 14.10 (6.421) Follow-up at three months: 12.95 (7.088)	Baseline: 15.06 (6.948) (M (SD)) Follow-up immediately post-intervention: 15.14 (6.325) Follow-up at three months: 13.87 (7.178)	F(4,1097)=5.86, p=0.001, d=0.103 The intervention was effective in reducing anxiety for the whole sample (p=0.001). F(4,1097)=5.86 (p=0.001, d=0.103)	Eligible
Singhal et al.	Post-intervention, and 3 months no-contact follow-up.	Self- reported. Children’s Depression Inventory (CDI), Centre for Epidemiological Studies-Depression Scale for Children (CES-DC).	CDI (M (SD)) Baseline: 22 (4.3) Follow-up immediately post-intervention: 10.3 (3.2) Follow-up at 3 months: 5.1 (2.3) CES-DC Baseline: 29.4 (6.4) Follow-up immediately post-intervention: 15.9 (4.9) Follow-up at 3 months: 9.4 (3.3)	CDI Baseline: 21.8 (3.5) Follow-up immediately post-intervention: 19.9 (3.1) Follow-up at 3 months: 22.2 (3.6) CES-DC Baseline: 29.5 (5.3) Follow-up immediately post-intervention: 28.4 (5.3) Follow-up at 3 months: 29.4 (4.6)	CDI: F(1,90)=234.2, p<0.001 CES-DC: F(1,90)=132.5, p<0.001 The intervention group evidenced clinically significant reductions in depressive symptoms at both post-intervention and follow-up.	Eligible

## Sheet: Table 3
Authors	Attendance	Fidelity	Parental involvement
Desan et al.	Not mentioned	Not mentioned	No
Rivero et al.	Not mentioned	Not mentioned	Yes - 2 sessions with parents/guardians, teachers and members of the community; the parents received a week-ly report detailing the skills developed in each session and giving instructions on the activities to be performed at home. Between the 5th and 6th application of the FunFRIENDS program, the parents of the IG children were invited to a second 60-minute presentation on strategies formaintain…
Maalouf et al.	In the intervention group, 11.8% of the participants (n=17) attended one to three of the 10 sessions, 13.9% (n=20) attended four to six sessions, and 74.3% (n= 107) attended seven or more sessions.	With regard to fidelity, all facilitators delivering the sessions answered questions regarding intervention delivery. In total, 78 out of thetotal 107 sessions had forms filled by facilitators. When facilitators were asked to report on whether they were able to deliver the objectives of the sessions as outlined in the intervention manual (Extent of delivery, 0–25%, 26–50%, 51–75%, or 76–100%). Fa…	No
Osborn et al.	Not mentioned	Not mentioned	No
Ab Ghaffar et al.	Not mentioned	Not mentioned	No
Singhal et al.	Not mentioned	Not mentioned	No

## Sheet: RoB
Authors	Year of publication	Risk of bias
		Domain 1	Domain 2	Domain 3	Domain 4	Domain 5	Overall
Desan et al.	2021	a. Some concerns, b. Low	High	Low	Low	Some concerns	High
Rivero et al.	2020	Some concerns	Some concerns	Some concerns	High	Some concerns	High
Maalouf et al.	2020	a. High, b. Low	Some concerns	Low	Low	Some concerns	High
Osborn et al.	2020	Low	Low	Low	Some concerns	Some concerns	Some concerns
Ab Ghaffar et al.	2019	a. Some concerns, b. Low	Some concerns	Some concerns	Low	Some concerns	Some concerns
Singhal et al.	2018	a. Some concerns, b. Low	High	High	Low	Some concerns	High
